# Supplementary material for: Characterizing the suckling behavior by video and 3D-accelerometry in humpback whale calves on a breeding ground
Source: PeerJ. 2022 Feb 17;10:e12945. doi: 10.7717/peerj.12945 (PMC8858581; doi:10.7717/peerj.12945)
Supplement: Supplemental Information 8 — Each line corresponds to either a suckling event or a 20 s non-suckling periods selected randomly. The corresponding metadata is provided. [file peerj-10-12945-s008.zip]

Archive with 3 entries (2 files):
- Supplemental Data S1_revision1/
- Supplemental Data S1_revision1/Supplemental_Data_S1.csv
- Supplemental Data S1_revision1/Supplemental_Data_S1_metadata.txt
