# Supplementary material for: Characterizing the suckling behavior by video and 3D-accelerometry in humpback whale calves on a breeding ground
Source: PeerJ. 2022 Feb 17;10:e12945. doi: 10.7717/peerj.12945 (PMC8858581; doi:10.7717/peerj.12945)
Supplement: Supplemental Information 8 — Each line corresponds to either a suckling event or a 20 s non-suckling periods selected randomly. The corresponding metadata is provided. [file peerj-10-12945-s008.zip › Supplemental Data S1_revision1/Supplemental_Data_S1.csv]

Start	Stop	nc_file	Pmean	Pmin	Pmax	Pvar	DRmean	DRmin	DRmax	DRvar	smean	smin	smax	svar	FSRmean	gld	pitchmean	pitchmin	pitchmax	pitchvar	rollmean	rollmin	rollmax	rollvar	rollratemean	rollratemin	rollratemax	rollratevar	dbamean	dbamin	dbamax	dbavar	phase	dive_id	dive_max	dive_dur	clust	idx	Startdate	Enddate
737643.5039	737643.5041	Jaune_06aout2019_calf_new	31.84326925	28.23539014	33.50169842	1.976506025	-0.258028189	-0.932094094	0.068648343	0.057957843	2.480629632	2.199076554	3.086840375	0.043064442	0.123513471	55.77889447	6.059652397	-0.566278266	17.93175982	25.60421261	4.713327782	2.57524979	14.58869881	27.855587	1.853161385	0.061317432	6.137664485	2.300760674	0.111686227	0.008984018	0.480314537	0.004567502	bottom	1	35.20645503	3.23	Non suckling	26	06-August -2019 12:05:33.600	06-August -2019 12:05:53.500
737643.5071	737643.5073	Jaune_06aout2019_calf_new	34.97155054	34.53012203	35.62492952	0.101746693	-0.01954262	-0.347753979	0.386540358	0.033953747	1.808557275	1.467373408	2.291372626	0.026340946	0.024559661	93.96984925	2.626833868	-8.713884544	9.862777857	21.71024869	7.555044816	6.299372089	35.26917943	167.4872206	4.392216407	0.01897149	13.7650015	17.70358262	0.03396999	0.003435245	0.091109408	0.000292236	bottom	2	36.10370679	3.195	Non suckling	40	06-August -2019 12:10:13.600	06-August -2019 12:10:33.500
737643.5077	737643.508	Jaune_06aout2019_calf_new	32.56975887	29.9171194	34.24962545	1.776126209	-0.139520495	-0.476704115	0.121719978	0.026515566	1.763668406	1.409026003	2.089160388	0.026570278	0.168895828	0	15.73039161	5.580371658	28.38324789	41.20793477	48.28068869	6.973926865	57.75058627	90.32036419	3.120293188	0.002274693	16.19891131	15.05572085	0.059053958	0.006652253	0.217761275	0.001337708	bottom	2	36.10370679	3.195	Suckling	NaN	06-August -2019 12:11:03.216	06-August -2019 12:11:34.093
737643.5099	737643.5101	Jaune_06aout2019_calf_new	30.01083301	19.60241647	34.59421424	22.94356504	0.76065395	-0.039091856	1.573275153	0.335208912	2.638120944	2.193447235	3.283787756	0.068338398	0.13983226	58.29145729	-10.33005589	-28.47392621	3.880733186	99.77205896	1.044490691	10.59885126	9.821743813	21.22200312	1.737911284	0.029721724	4.226303311	1.429292384	0.129585877	0.021447737	0.589360434	0.006781383	bottom	3	36.91540536	2.643333333	Non suckling	52	06-August -2019 12:14:13.600	06-August -2019 12:14:33.500
737643.5106	737643.5108	Jaune_06aout2019_calf_new	27.35765529	26.14841522	30.83839924	1.76106671	-0.209165597	-0.633806202	0.301371927	0.072333836	1.908475705	1.293929266	2.650903928	0.15796634	0.225857215	41.20603015	13.58816195	-3.490037323	41.06808924	195.6858044	7.636019622	22.53717262	6.952948541	75.90392514	3.721366102	0.066345202	10.65680757	6.356886433	0.053239988	0.005970648	0.237178843	0.001913075	bottom	3	36.91540536	2.643333333	Non suckling	55	06-August -2019 12:15:13.600	06-August -2019 12:15:33.500
737643.5108	737643.511	Jaune_06aout2019_calf_new	32.34993866	26.71735895	36.56114843	12.54261347	0.49322447	-0.10270858	1.000183172	0.096843633	1.993635859	1.391534592	2.538576663	0.066220479	0.080820175	74.87437186	-7.665945785	-22.31367275	15.34847587	95.81694562	5.702087653	6.563401234	16.64655094	32.09859477	2.324262397	0.035476553	6.974641822	3.257020079	0.04780699	0.005766699	0.175003841	0.000791106	bottom	3	36.91540536	2.643333333	Non suckling	56	06-August -2019 12:15:33.600	06-August -2019 12:15:53.500
737643.5215	737643.5217	Jaune_06aout2019_calf_new	5.553261562	3.608309954	7.649976175	0.959883853	0.205727012	-0.091516613	0.494492646	0.029521094	2.591162803	1.914686227	3.087867023	0.125128797	0.236362694	13.06532663	-1.774521952	-13.10433316	4.951631381	20.37346009	8.690264005	19.00861236	0.069823628	22.31415034	2.579334095	0.017775894	6.480679828	4.350387136	0.132953782	0.014712078	0.460028689	0.006497549	descent	4	36.81861124	2.685	Non suckling	100	06-August -2019 12:30:53.600	06-August -2019 12:31:13.500
737643.5217	737643.5219	Jaune_06aout2019_calf_new	15.42723603	7.380564985	24.97431246	34.3316472	0.874127425	-0.20677145	1.541703719	0.223911655	2.455057363	1.956853796	3.330915409	0.126833475	0.199623569	45.22613065	-5.376048266	-18.18186116	7.381612194	72.24403043	11.43951646	18.92819835	3.495053322	20.62498626	2.124004203	0.018717777	4.366612947	1.358215888	0.112513208	0.01276942	1.509582609	0.020498697	descent	4	36.81861124	2.685	Non suckling	101	06-August -2019 12:31:13.600	06-August -2019 12:31:33.500
737643.5245	737643.5247	Jaune_06aout2019_calf_new	7.579312155	4.161374266	13.50960045	9.97809196	0.466986764	-0.035699903	0.920345532	0.089070339	1.482539728	1.323034793	2.175592266	0.018829098	0.290277597	0	-8.881209873	-22.94672159	4.762137145	67.94511848	8.234320716	22.60501744	4.224102166	80.77784477	3.090118627	0.002929114	8.832804521	4.84441314	0.027331651	0.001542381	0.104750082	0.000276487	descent	5	27.51524844	2.191666667	Non suckling	113	06-August -2019 12:35:13.600	06-August -2019 12:35:33.500
737643.5248	737643.5253	Jaune_06aout2019_calf_new	22.20319589	19.74350365	23.62838734	0.52225198	0.08588125	-0.300712765	0.39192607	0.026574817	1.558957315	1.295303076	2.104672258	0.018362345	0.05794141	60.66666667	25.15048386	-4.133153054	39.71679324	56.86324913	62.79018835	81.78569091	18.94260332	153.3786687	3.54547575	0.012969824	17.20719336	9.952325968	0.042131779	0.002153892	0.217730829	0.000842438	descent	5	27.51524844	2.191666667	Suckling	NaN	06-August -2019 12:35:44.273	06-August -2019 12:36:29.201
737643.5254	737643.5255	Jaune_06aout2019_calf_new	26.52423667	25.45148345	27.20167632	0.443542856	0.279937992	-0.060201604	0.561022173	0.047176351	1.561852117	1.346007971	1.989792741	0.021925438	0.19642897	0	3.177657029	-8.4515178	15.55326359	83.87160559	43.75974571	26.38134294	51.65656648	31.9845053	4.756343199	0.04421197	14.83660792	20.16786622	0.047279391	0.006750694	0.166395781	0.000963154	bottom	5	27.51524844	2.191666667	Suckling	NaN	06-August -2019 12:36:36.451	06-August -2019 12:36:42.650
737643.5265	737643.5268	Jaune_06aout2019_calf_new	15.21406776	10.8252799	18.87954368	6.826213009	0.409097551	0.13216938	0.931552161	0.051166581	1.593583627	1.396011275	1.926104367	0.009779912	0.232489188	0	-5.710280815	-21.04682957	4.068449729	46.46860698	2.370850427	23.7273703	34.64294092	242.9666257	6.864001608	0.073652976	18.14049871	31.05622753	0.032911725	0.005845558	0.133910223	0.000421762	descent	6	20.1268463	1.378333333	Non suckling	122	06-August -2019 12:38:13.600	06-August -2019 12:38:33.500
737643.5268	737643.527	Jaune_06aout2019_calf_new	19.27217689	18.16814065	20.1268463	0.415694293	-0.075398446	-0.382208636	0.170358112	0.027322484	1.629714384	1.27859042	2.045463102	0.02420263	0.226646393	0	15.02839814	2.866575421	25.62301882	52.66908381	48.10041263	15.86660815	55.6034383	61.95566938	3.303020898	0.058638533	15.57206953	19.09824334	0.053722492	0.005857074	0.291930726	0.001292997	bottom	6	20.1268463	1.378333333	Suckling	NaN	06-August -2019 12:38:37.855	06-August -2019 12:38:55.958
737643.5363	737643.5365	Jaune_06aout2019_calf_new	11.51392178	8.445813018	15.56661162	3.926289558	0.355623971	0.067484828	0.680783025	0.014405465	2.564529875	2.311527475	2.783719029	0.009468064	0	100	8.939335715	2.117302186	12.50162449	7.6419537	31.20229147	5.249434078	48.30646893	104.791375	5.562226143	0.037723657	13.14521484	15.62662913	0.148966982	0.023489441	0.433013247	0.005104909	descent	7	26.57282694	2.278333333	Non suckling	164	06-August -2019 12:52:13.600	06-August -2019 12:52:33.500
737643.5365	737643.5367	Jaune_06aout2019_calf_new	20.98576491	15.67681907	24.90116711	6.454076379	0.464278597	0.126116144	0.856567484	0.052167747	2.575051475	2.379988609	2.883377827	0.010235916	0.05104078	91.45728643	4.254970832	-4.618531843	11.87912312	26.72375577	17.4352111	4.007904215	36.80730381	132.2859787	4.51392576	0.022004627	8.8514589	7.040250798	0.134078387	0.013545698	0.419261294	0.004795082	descent	7	26.57282694	2.278333333	Non suckling	165	06-August -2019 12:52:33.600	06-August -2019 12:52:53.500
737643.5425	737643.5427	Jaune_06aout2019_calf_new	7.880946674	1.784307757	15.80515572	12.57868768	0.717752833	0.275315342	1.232367243	0.108146062	1.697591498	1.318646278	2.218033379	0.074502745	0.271011981	0	-23.30829256	-32.27998302	-10.27696609	35.24099601	0.565617785	11.81515665	11.49769895	44.35264447	2.530323705	0.067915134	5.910837613	2.173195816	0.032345983	0.003899593	0.136454606	0.00050569	descent	8	41.02349529	2.098333333	Non suckling	191	06-August -2019 13:01:13.600	06-August -2019 13:01:33.500
737643.5428	737643.543	Jaune_06aout2019_calf_new	28.96883092	15.96455374	38.21075767	44.71765088	1.117034517	0.277523933	1.668142025	0.123846672	1.784674628	1.473656036	2.258849712	0.024392587	0.101696287	31.65829146	-28.21144875	-52.24722331	-0.117325977	222.2255112	24.07130477	7.021097956	36.35793992	67.32929445	4.079632066	0.001257766	8.969371996	5.720407182	0.027310659	0.004201804	0.101515653	0.000208274	descent	8	41.02349529	2.098333333	Non suckling	192	06-August -2019 13:01:33.600	06-August -2019 13:01:53.500
737643.543	737643.5432	Jaune_06aout2019_calf_new	39.37875265	38.22791276	40.22388981	0.362266278	0.094354103	-0.092631105	0.368876806	0.019484578	1.334939267	1.193898734	1.47059926	0.003597295	0	100	8.600931874	-1.6782014	19.61596882	41.06424164	29.22086872	8.807638237	61.9414611	239.6099876	5.806995649	0.072088136	14.06230178	14.30978575	0.020075554	0.003507192	0.048225465	9.84E-05	bottom	8	41.02349529	2.098333333	Non suckling	193	06-August -2019 13:01:53.600	06-August -2019 13:02:13.500
737643.5432	737643.5434	Jaune_06aout2019_calf_new	40.77708327	40.1346808	41.02349529	0.061191602	0.01111929	-0.143883362	0.273964738	0.012605689	1.286262586	1.10590218	1.934149156	0.030344073	0.160884658	47.73869347	3.218513142	-9.170958667	14.33681341	48.90711201	2.150481617	12.94532838	19.59431237	68.26560321	2.609389948	0.000147633	5.796378102	2.564301682	0.028242824	0.003122645	0.119905867	0.000390167	bottom	8	41.02349529	2.098333333	Non suckling	194	06-August -2019 13:02:13.600	06-August -2019 13:02:33.500
737643.546	737643.5462	Jaune_06aout2019_calf_new	16.42381114	5.144735106	28.16476666	43.048021	1.162238255	0.916468172	1.429281708	0.019089844	1.674134582	1.349771224	1.931312981	0.018144952	0.277039179	0	-38.7054876	-58.89722776	-18.7124477	109.8468074	6.948986286	5.319609933	16.62374625	27.15954962	2.336381513	0.054853103	5.017218624	1.571474537	0.028233304	0.006607258	0.088586093	0.000258475	descent	9	39.02134325	3.04	Non suckling	206	06-August -2019 13:06:13.600	06-August -2019 13:06:33.500
737643.5462	737643.5465	Jaune_06aout2019_calf_new	34.83470153	28.27205572	37.39300764	6.176170331	0.348373886	-0.43651896	1.239606503	0.340334772	1.972316819	1.552715128	2.793961903	0.098201627	0.314891879	0	-1.415489033	-30.37487561	23.76334783	247.4727846	14.61875873	6.362056703	25.21662622	30.08839949	2.076329727	0.028207383	4.336574932	1.54215356	0.059539908	0.001591713	0.332575285	0.002208371	bottom	9	39.02134325	3.04	Non suckling	207	06-August -2019 13:06:33.600	06-August -2019 13:06:53.500
737643.5634	737643.5636	Jaune_06aout2019_calf_new	26.77020027	19.59539763	32.2941993	15.10061767	0.646211394	0.324953924	1.064356775	0.056423725	2.67225111	2.333068243	2.898608351	0.017102327	0.09913339	79.39698492	2.18478076	-5.884055345	9.819041322	20.21224313	1.396311473	15.83446418	17.47163542	110.1724027	3.525046797	0.013080494	10.32917817	8.6120739	0.173704365	0.017414184	0.404801011	0.005967614	descent	10	41.26913854	2.301666667	Non suckling	279	06-August -2019 13:31:13.600	06-August -2019 13:31:33.500
737643.5636	737643.5638	Jaune_06aout2019_calf_new	35.77597927	32.33677922	39.2814897	3.134397218	0.349603141	0.135577683	0.547934442	0.015912523	2.676861296	2.331735203	3.000394762	0.026067066	0.074229819	74.87437186	7.90347204	2.598057419	15.71108194	15.75576651	6.136934721	0.365707675	17.96098358	31.9161201	1.897045899	0.003521748	5.949043723	3.661893444	0.155484749	0.017409171	0.46649124	0.007216516	bottom	10	41.26913854	2.301666667	Non suckling	280	06-August -2019 13:31:33.600	06-August -2019 13:31:53.500
737643.5638	737643.564	Jaune_06aout2019_calf_new	40.17846804	37.68635201	41.26913854	0.860485909	-0.082895013	-0.505626138	0.379988796	0.083468248	2.259787639	1.713983153	2.641572904	0.048589322	0.129677851	65.32663317	17.30739142	5.287673877	26.38835861	42.35532656	7.182794273	28.30126295	5.373814909	131.3608062	2.142506672	0.023871825	6.458675646	2.112519936	0.059740179	0.008515768	0.180394132	0.001283112	bottom	10	41.26913854	2.301666667	Non suckling	281	06-August -2019 13:31:53.600	06-August -2019 13:32:13.500
737646.4387	737646.4389	Orange_09aout2019_calf_new	1.754463014	0.012742986	4.624539349	1.930431694	0.184050621	-0.305871726	0.55742242	0.066748895	2.149775588	1.546508918	2.763855077	0.142129903	0.437856657	0	-4.152852207	-18.16999385	10.05208917	51.75727607	7.947492029	1.258877102	21.08141267	62.43137346	1.641642591	0.011233082	5.649892577	1.1233865	0.055485254	0.004456759	0.328377006	0.001666296	notdiving	0	0	0	Non suckling	815	09-August -2019 10:31:43.800	09-August -2019 10:32:03.700
737646.4403	737646.4406	Orange_09aout2019_calf_new	3.675057633	1.908031462	4.654877558	0.969584055	0.127439114	-0.0895144	0.401500805	0.020826822	2.031537605	1.681273926	2.340615034	0.021468139	0.225590577	55.27638191	-6.035799421	-13.88579453	-0.168138369	15.81290484	2.43483539	8.152483163	1.302955775	7.961507589	0.987275584	0.000465957	2.522805141	0.493686558	0.040296601	0.005626014	0.107635578	0.000399751	notdiving	0	0	0	Non suckling	822	09-August -2019 10:34:03.800	09-August -2019 10:34:23.700
737646.441	737646.4412	Orange_09aout2019_calf_new	4.937051627	4.278573372	5.577949557	0.169206813	-0.001332818	-0.129859148	0.269603354	0.018485479	2.147188616	1.804799203	2.467531926	0.033179119	0.317666669	0	-1.746021327	-6.323150725	1.750164487	8.309909043	2.85692947	5.677232839	0.612630963	3.676644405	1.476244178	0.010003435	3.307915543	0.775215586	0.045735324	0.002589915	0.140291351	0.000563065	notdiving	0	0	0	Non suckling	825	09-August -2019 10:35:03.800	09-August -2019 10:35:23.700
737646.4489	737646.4491	Orange_09aout2019_calf_new	25.94041236	20.74018243	29.80052213	7.607241068	-0.457012301	-0.591585522	-0.166200141	0.016144437	2.093486093	1.60469983	2.558328904	0.057946459	0.176387387	40.20100503	18.68074379	8.78565398	26.97979977	35.65341372	9.051893562	18.58932777	2.088011263	28.33296779	2.690202276	0.000344686	6.273629794	2.78850106	0.047433447	0.006125382	0.144441341	0.000793575	bottom	4	30.24794255	2.626666667	Non suckling	859	09-August -2019 10:46:23.800	09-August -2019 10:46:43.700
737646.4503	737646.4505	Orange_09aout2019_calf_new	23.12974252	14.46537018	28.74556368	21.34529024	0.72306578	0.087710503	0.985096884	0.115599801	1.282486236	0.900966409	1.457799066	0.022668051	0.095396782	0	-27.6354154	-52.22727539	18.30877492	692.1539786	8.04071434	5.660546303	36.32533469	149.829725	5.338034937	0.018449262	15.49115742	17.43402126	0.018408755	0.003144404	0.131172015	0.000236559	descent	5	30.57433805	2.29	Non suckling	863	09-August -2019 10:48:23.800	09-August -2019 10:48:43.700
737646.4526	737646.4528	Orange_09aout2019_calf_new	2.958794327	-0.013789112	5.346444275	2.803994526	-0.20585683	-0.803367648	0.780929293	0.110317376	1.837728349	1.531427464	2.579614982	0.046784412	0.231986236	0	2.72942846	-26.1531213	25.17688489	136.6777159	21.55199565	3.377757147	62.45212481	479.141067	6.600423203	0.02835158	13.88716353	17.50093939	0.042936131	0.005347266	0.237875604	0.00110072	notdiving	0	0	0	Non suckling	873	09-August -2019 10:51:43.800	09-August -2019 10:52:03.700
737646.4649	737646.4651	Orange_09aout2019_calf_new	17.79172102	15.65470502	19.51067837	1.346407368	0.244358554	0.154085806	0.428579035	0.008198914	1.451718463	1.131483577	1.769799818	0.013567426	0.312355787	0	0.114316569	-3.443654199	4.170303748	5.964024263	41.95518969	51.70620752	10.30122186	109.8137209	4.48285007	0.029938088	10.95570418	13.56212471	0.038385939	0.004087555	0.11507205	0.000448108	descent	9	24.46868195	2.503333333	Suckling	NaN	09-August -2019 11:09:30.342	09-August -2019 11:09:45.969
737646.4655	737646.4657	Orange_09aout2019_calf_new	21.09110703	20.68192269	21.30666983	0.017601689	-0.009209708	-0.168605412	0.177916857	0.006628293	1.672549951	1.409705942	1.991371005	0.019856807	0.410073196	0	4.482319368	0.352104329	8.368310727	5.14031073	60.64423561	9.670707999	72.96297062	230.1696068	5.839808663	0.014842864	18.24969076	36.59422079	0.041834383	0.002043853	0.128842663	0.000597202	bottom	9	24.46868195	2.503333333	Suckling	NaN	09-August -2019 11:10:20.797	09-August -2019 11:10:38.797
737646.4743	737646.4746	Orange_09aout2019_calf_new	0.40519828	-0.017910589	1.510487201	0.160328629	-0.05190954	-0.33173104	0.192033637	0.021451785	1.594676685	0.970803128	2.946032139	0.150097598	0.235564788	0	-8.664785226	-24.45153943	5.124273814	64.76966728	47.42429523	150.7354445	48.28206188	4236.068521	11.20933862	0.066784086	24.9795769	50.42520096	0.050584326	0.002785828	0.434422547	0.001748534	notdiving	0	0	0	Non suckling	967	09-August -2019 11:23:03.800	09-August -2019 11:23:23.700
737646.4843	737646.4845	Orange_09aout2019_calf_new	0.425126133	-0.016805256	0.871582914	0.057303925	0.020722413	-0.170698465	0.304884123	0.018076657	1.492993329	1.162265822	3.180290181	0.144092143	0.175217444	41.20603015	-11.81038833	-23.31115309	1.429916838	38.61306247	4.323358517	3.137767785	14.19539254	20.17011138	1.817829246	0.025647975	9.468873177	3.024858746	0.028838709	0.002047189	0.169765071	0.00063217	notdiving	0	0	0	Non suckling	1010	09-August -2019 11:37:23.800	09-August -2019 11:37:43.700
737646.4859	737646.4862	Orange_09aout2019_calf_new	13.77003554	12.91480484	15.15179871	0.418509218	0.114213854	0.000891792	0.250474532	0.005598749	2.374240105	2.083633014	2.658322212	0.014496747	0.27172549	0	-12.20614717	-16.05148358	-10.0064311	5.061237911	9.216024095	6.749546172	10.84905005	2.142054014	0.503578696	0.00237348	1.516338659	0.211875991	0.070159663	0.007617685	0.219455459	0.00150715	descent	12	17.38771471	7.725	Non suckling	1017	09-August -2019 11:39:43.800	09-August -2019 11:40:03.700
737646.5061	737646.5063	Orange_09aout2019_calf_new	20.02250171	18.43156754	20.7968137	0.475001917	0.073717785	-0.190732116	0.327689533	0.0291149	1.595631193	1.31114635	1.946140153	0.026936667	0	100	0.297758844	-5.927926675	6.565945279	11.6191077	2.032671936	10.92432786	10.85946444	41.3768448	2.055260049	0.008533983	5.50478011	2.518171406	0.022440283	0.004017229	0.105550135	0.000227981	bottom	14	20.7968137	1.92	Non suckling	1057	09-August -2019 12:08:43.800	09-August -2019 12:09:03.700
737646.5063	737646.5065	Orange_09aout2019_calf_new	19.35861609	18.85584097	20.19111098	0.18886917	-0.058762189	-0.173164754	0.080802687	0.003814679	1.432586654	1.131977768	1.699303759	0.022817339	0.393014255	0	19.21274047	4.668928679	26.96697862	32.87790536	45.57926507	63.28678002	22.40024252	423.2341581	7.739208845	0.135096268	20.14968723	34.86153527	0.044901187	0.005632061	0.139033515	0.000621176	bottom	14	20.7968137	1.92	Suckling	NaN	09-August -2019 12:09:06.548	09-August -2019 12:09:25.498
737646.5065	737646.5067	Orange_09aout2019_calf_new	18.83152037	18.10973871	19.30425805	0.139015871	-0.066886644	-0.241663527	0.100937975	0.00979273	1.386032788	1.064649152	1.859015181	0.032779639	0.337800526	0	10.32127057	1.818590321	18.87102699	27.3639	58.95558958	24.39025222	68.45848518	85.66997633	4.99933103	0.003606527	19.73709521	26.69552736	0.041754458	0.003800312	0.116042136	0.000598729	bottom	14	20.7968137	1.92	Suckling	NaN	09-August -2019 12:09:25.499	09-August -2019 12:09:39.477
737646.508	737646.5081	Orange_09aout2019_calf_new	10.91794309	10.32684998	11.29612217	0.084170592	0.133776962	0.029347771	0.237780189	0.004176463	1.285810201	1.120978558	1.596281827	0.015514654	0.36140256	0	-9.893019361	-12.72238513	-8.653748321	1.228597379	48.81964897	11.1298637	57.86679583	153.8209126	7.568736319	0.006618461	22.00534184	63.17328561	0.031636873	0.005421469	0.155532546	0.000517661	descent	15	21.83471526	1.948333333	Suckling	NaN	09-August -2019 12:11:30.665	09-August -2019 12:11:38.181
737646.5082	737646.5083	Orange_09aout2019_calf_new	15.24742013	14.97993807	15.84432061	0.062879618	0.186970808	0.040733937	0.454567108	0.019218427	1.197369053	1.095801667	1.317842675	0.003276619	0.349736538	0	-3.137030225	-17.43017756	13.91483319	110.9329665	26.54043035	51.69234986	4.325615617	269.4956078	9.92103706	2.54243642	15.10294152	17.07364652	0.022384013	0.003460207	0.065342829	0.00015697	descent	15	21.83471526	1.948333333	Suckling	NaN	09-August -2019 12:11:51.985	09-August -2019 12:11:56.784
737646.5094	737646.5096	Orange_09aout2019_calf_new	14.86770392	12.29402123	15.9521751	1.264640614	0.193225022	-0.107639602	0.475163038	0.038375	1.285362116	1.011498817	1.898330112	0.041711021	0.126300514	0	10.99268159	2.754608176	22.91530992	46.22452171	50.06153361	63.44931512	23.19991953	138.2299596	4.178262753	0.013784633	11.81152705	8.439808135	0.037705802	0.005079273	0.157755431	0.000740536	bottom	16	17.87779945	1.701666667	Suckling	NaN	09-August -2019 12:13:31.468	09-August -2019 12:13:50.593
737646.5098	737646.51	Orange_09aout2019_calf_new	16.6497915	16.48975876	17.14941693	0.020551722	-0.042711959	-0.339648395	0.094056661	0.012022362	1.462106378	1.207004542	2.017676186	0.013601725	0.445209461	0	-0.344923777	-3.82935323	12.36466574	16.58082667	56.16388969	27.62659345	64.77979436	40.79704731	2.949662803	0.002320143	20.70296546	22.21997275	0.03808002	0.007978126	0.157364458	0.000613063	bottom	16	17.87779945	1.701666667	Suckling	NaN	09-August -2019 12:14:06.395	09-August -2019 12:14:21.819
737646.5111	737646.5113	Orange_09aout2019_calf_new	17.20699865	12.78378722	19.41160801	3.755938515	0.267573821	0.023715227	0.607603639	0.03736216	1.208950673	0.965992658	1.795303031	0.032342397	0.234971091	31.98380567	8.7212168	-4.740586665	23.55673203	61.34754499	48.11931905	60.36508176	13.46408684	144.7112641	3.44934743	0.000239542	12.30132379	11.04208752	0.031051493	0.002506728	0.162970007	0.000607818	bottom	17	21.49960963	2.27	Suckling	NaN	09-August -2019 12:15:54.751	09-August -2019 12:16:19.432
737646.5114	737646.5117	Orange_09aout2019_calf_new	20.94387141	19.75773974	21.49960963	0.294167065	-0.047579318	-0.255899314	0.390451203	0.013004356	1.212349748	0.958310679	1.76848983	0.021879723	0.419315387	0	8.425693792	-3.376947334	12.55185542	7.245167023	43.47907628	16.0478246	59.12434811	569.0235678	3.902740997	0.006185303	13.53892752	20.7460778	0.030723292	0.005384545	0.119399623	0.000348773	bottom	17	21.49960963	2.27	Suckling	NaN	09-August -2019 12:16:25.307	09-August -2019 12:16:50.809
737646.5117	737646.5119	Orange_09aout2019_calf_new	19.79896637	19.32782275	20.50375928	0.137778513	-0.073105317	-0.320111691	0.121333109	0.016448047	1.150341782	0.979647177	1.547377895	0.020282084	0.181268469	58.97435897	25.02571458	17.21926732	37.73849154	45.70067458	51.92630829	66.6568669	7.785682016	202.2115464	5.834079978	0.173502797	15.13116482	19.86919745	0.030975926	0.003332697	0.105637124	0.000418687	bottom	17	21.49960963	2.27	Suckling	NaN	09-August -2019 12:16:54.562	09-August -2019 12:17:10.109
737646.5119	737646.5122	Orange_09aout2019_calf_new	19.00409867	17.6838899	20.01090045	0.395136602	-0.062409416	-0.424977056	0.252689132	0.02253494	1.189670387	1.002173575	1.624084522	0.021982187	0.271621374	0	11.45333261	3.019458684	25.47657286	54.53338624	44.09579741	6.836817344	58.85484129	323.5233738	4.668946691	0.013248577	18.42864067	20.8385038	0.029615207	0.003194085	0.122833968	0.000356134	bottom	17	21.49960963	2.27	Suckling	NaN	09-August -2019 12:17:10.110	09-August -2019 12:17:34.067
737646.5132	737646.5133	Orange_09aout2019_calf_new	9.962912361	8.568396385	10.99537359	0.424356776	0.238507638	0.171908106	0.523115448	0.007610098	1.272035732	0.978761044	2.46190871	0.090516313	0.019236389	83.49514563	10.28176946	1.412528329	15.89121685	13.38681604	48.57861069	64.98180301	8.921694537	239.7599546	6.591691391	0.172866213	15.84263683	25.12494849	0.028340355	0.003460061	0.085791069	0.000265217	descent	18	14.44346411	1.74	Suckling	NaN	09-August -2019 12:18:56.722	09-August -2019 12:19:07.099
737646.5133	737646.5135	Orange_09aout2019_calf_new	12.72056284	11.0326153	13.48387239	0.616507326	0.10554962	-0.204434563	0.555260876	0.040332305	1.207146774	0.960705809	1.742657052	0.022482588	0.250590842	0.432900433	2.837429691	-7.961112723	11.87268728	31.22266418	24.74564546	15.00849906	75.06012531	1095.741237	8.564193024	0.001709506	24.91584683	60.59074452	0.029530692	0.005181122	0.100307089	0.000317813	bottom	18	14.44346411	1.74	Suckling	NaN	09-August -2019 12:19:07.100	09-August -2019 12:19:30.153
737646.5136	737646.5137	Orange_09aout2019_calf_new	13.95015854	13.63928145	14.2026109	0.027643947	0.006489637	-0.105416527	0.154405201	0.009106103	1.167210739	0.947759594	1.657457704	0.025810319	0.042940107	66.07142857	20.52354518	7.877939901	25.42993289	16.83040848	50.74879764	63.31425744	10.5126681	153.1092124	5.720190687	0.008390593	20.35068105	33.97055847	0.030752828	0.004743462	0.079308558	0.000317726	bottom	18	14.44346411	1.74	Suckling	NaN	09-August -2019 12:19:34.153	09-August -2019 12:19:45.356
737646.5138	737646.5139	Orange_09aout2019_calf_new	13.93835332	12.91853729	14.44346411	0.246872146	-0.101712389	-0.191638503	0.159309239	0.008167952	1.148727294	0.967632257	1.564358225	0.024417132	0.332526801	0	11.00957324	5.462995277	16.60999932	13.0325069	60.02698451	50.90288693	66.1453511	10.4007388	1.821244276	0.002547122	8.694033862	2.798022681	0.031226989	0.00610836	0.104117323	0.000388838	bottom	18	14.44346411	1.74	Suckling	NaN	09-August -2019 12:19:48.603	09-August -2019 12:20:02.231
737646.5209	737646.5211	Orange_09aout2019_calf_new	1.813801718	0.289187717	2.925300133	0.712032278	-0.023757359	-0.420242148	0.724925608	0.096477986	1.795176905	1.569828718	2.235361855	0.021189536	0.063588991	60.8040201	-1.504465656	-20.56339216	12.27250149	81.23997211	5.143239727	9.688146202	1.141774525	8.019412852	1.875971012	0.01232662	5.005763594	1.95310475	0.033070738	0.006184844	0.075821779	0.000227356	notdiving	0	0	0	Non suckling	1121	09-August -2019 12:30:03.800	09-August -2019 12:30:23.700
737646.5278	737646.5281	Orange_09aout2019_calf_new	31.06818241	29.97084866	31.44260411	0.159168115	0.066863259	-0.11447387	0.212492729	0.011435536	1.830149904	1.414501245	2.410247276	0.057665044	0	100	1.517930299	-4.0160099	6.257901576	11.82011792	2.688299749	2.462084088	12.56576084	19.14181075	1.662874283	0.01308426	5.380555668	2.125417676	0.027236145	0.001627388	0.119909991	0.000324479	bottom	19	31.4652333	2.606666667	Non suckling	1151	09-August -2019 12:40:03.800	09-August -2019 12:40:23.700
737646.5308	737646.5311	Orange_09aout2019_calf_new	19.7245628	9.734881164	28.69703543	36.80796332	0.960502739	0.37095363	1.301335639	0.056559038	1.671799827	1.133029119	2.186109298	0.071018386	0.212408016	0	-27.5641199	-38.42923204	-0.090288956	98.12836973	2.04861928	15.18120076	9.200823572	34.3869298	2.815004632	0.006975155	6.975945692	3.395016066	0.029617878	0.004308966	0.0839855	0.000278529	descent	20	31.36911862	2.295	Non suckling	1164	09-August -2019 12:44:23.800	09-August -2019 12:44:43.700
737646.5429	737646.5431	Orange_09aout2019_calf_new	0.72403746	-0.090509508	1.368652222	0.184294784	-0.066267133	-0.431157018	0.296520028	0.032602441	1.199138555	0.921392768	2.189572723	0.068624297	0.205883325	0	4.145124627	-12.25074095	22.98658794	106.9454445	1.922146394	4.866996792	15.92667139	30.1824593	2.520163134	0.017894523	7.891678013	5.62604455	0.017472342	0.001279143	0.078624028	0.000173036	notdiving	0	0	0	Non suckling	1215	09-August -2019 13:01:43.800	09-August -2019 13:02:03.700
737646.5496	737646.5498	Orange_09aout2019_calf_new	13.11781988	12.66125111	13.5602386	0.068888692	-0.046228711	-0.086549448	-0.007224583	0.000550899	0.862828191	0.813360927	0.973411236	0.000482186	0	100	31.74316789	23.6441865	38.67849809	14.83437228	3.010765179	12.70618871	3.688264137	20.98175438	1.270708394	0.012634295	4.171390368	1.210994162	0.007062851	0.001397416	0.024413897	1.28E-05	bottom	25	13.74252303	3.361666667	Non suckling	1244	09-August -2019 13:11:23.800	09-August -2019 13:11:43.700
737646.551	737646.5512	Orange_09aout2019_calf_new	12.24230107	9.76872456	13.24466041	0.920586803	0.176578288	0.001488373	0.553275691	0.02056122	0.875389286	0.822830998	0.990953804	0.001143105	0	100	-10.63372684	-30.88684905	5.197462718	64.66127024	7.272287338	17.58838989	2.941135048	42.14769404	2.411055849	0.004223134	7.512636015	4.998438606	0.006711962	0.000374047	0.025414618	2.08E-05	bottom	26	13.66780994	2.011666667	Non suckling	1250	09-August -2019 13:13:23.800	09-August -2019 13:13:43.700
737646.5575	737646.5577	Orange_09aout2019_calf_new	13.49833284	6.802454635	20.70169813	15.21615158	0.698004043	0.55289375	0.91204386	0.009938412	1.574177254	1.105341841	2.000462508	0.061985949	0.299330888	21.10552764	-23.66995695	-27.43574529	-16.30564766	11.65950354	8.77202048	14.11922022	5.781802924	6.008811454	0.896249289	0.003832322	2.03510654	0.295316372	0.026499188	0.002179911	0.092640571	0.000275189	descent	29	31.85218444	2.376666667	Non suckling	1278	09-August -2019 13:22:43.800	09-August -2019 13:23:03.700
737646.5623	737646.5625	Orange_09aout2019_calf_new	0.260582063	-0.060666478	0.722802128	0.055708532	0.011742884	-0.242396755	0.304603442	0.024725541	1.303786498	0.889026463	3.022874963	0.175140603	0.059227591	73.36683417	-0.969761987	-24.64146365	12.74233321	107.0628018	7.326371945	22.87077308	7.183251038	58.79514744	4.219965851	0.068333208	11.20527264	9.500327537	0.024038394	0.00165895	0.111504505	0.000429115	notdiving	0	0	0	Non suckling	1299	09-August -2019 13:29:43.800	09-August -2019 13:30:03.700
737646.5649	737646.5651	Orange_09aout2019_calf_new	32.02235764	31.33275258	32.74121304	0.156634928	0.017154857	-0.1635882	0.39441594	0.027636824	1.098097891	0.845814359	1.519165834	0.036309176	0.272589713	28.64321608	15.48799457	-10.62094341	29.42496831	148.9788678	0.793019571	21.90206713	18.55283895	131.202756	6.988800407	0.012889054	16.94932451	18.0288606	0.028966852	0.001741911	0.110360948	0.000510696	bottom	31	32.74121304	3.275	Non suckling	1310	09-August -2019 13:33:23.800	09-August -2019 13:33:43.700
737646.5669	737646.5672	Orange_09aout2019_calf_new	28.88294989	25.53478473	30.88691923	2.090941853	0.265401775	-0.07991142	0.731583689	0.041328021	1.32005314	0.986771816	2.179762829	0.041591602	0.188386031	3.015075377	-6.38332175	-42.12385985	7.687263428	108.4192688	14.77977336	44.98242121	15.88398585	313.0263536	10.30956698	0.073708189	22.04453234	38.57108595	0.034425789	0.004987576	0.135175586	0.000580962	descent	32	41.32176255	2.528333333	Non suckling	1319	09-August -2019 13:36:23.800	09-August -2019 13:36:43.700
737646.5852	737646.5855	Orange_09aout2019_calf_new	21.48238562	16.66877016	28.79911804	14.55067306	0.610504871	0.211994583	0.871168593	0.068396741	1.652473148	1.371765953	1.921735649	0.018429052	0	100	-13.84647513	-23.42613955	0.30956649	84.95422047	2.992161683	4.834416978	22.97294122	67.35470402	1.570318948	0.018722698	3.883046264	1.53691743	0.023732829	0.003358292	0.073871308	0.000179734	descent	37	33.62350591	2.585	Non suckling	1380	09-August -2019 14:02:43.800	09-August -2019 14:03:03.700
737646.5855	737646.5857	Orange_09aout2019_calf_new	31.63479585	28.86065931	32.78493372	1.146259342	0.193518884	-0.091431433	0.789384021	0.041068822	1.245694283	0.985742593	1.606726716	0.01633074	0.077349198	51.25628141	-0.266148497	-16.59669289	8.689248378	55.09534426	1.431293585	22.12042513	27.16021864	260.5027674	4.923011482	0.054235781	16.22969853	16.00452513	0.016875676	0.000766872	0.050195934	7.99E-05	bottom	37	33.62350591	2.585	Non suckling	1381	09-August -2019 14:03:03.800	09-August -2019 14:03:23.700
737646.6056	737646.6058	Orange_09aout2019_calf_new	13.2234859	9.397350566	17.46325225	5.307159809	0.405617432	0.141962677	0.64361141	0.016248433	1.765417626	1.432687559	2.171596254	0.023930818	0.04850768	90.95477387	-3.268759179	-10.82325591	6.417146828	20.7317205	5.741970986	0.119633391	9.294551819	6.570065797	1.389113243	0.012878903	4.478067559	1.443411964	0.026392904	0.004597259	0.101591166	0.00027777	descent	39	19.97213366	1.873333333	Non suckling	1468	09-August -2019 14:32:03.800	09-August -2019 14:32:23.700
737646.6382	737646.6385	Orange_09aout2019_calf_new	2.874528231	1.820509066	3.46835303	0.232927953	-0.083327938	-0.211178941	0.012349348	0.004793301	0.947349121	0.852283907	1.163703095	0.006815792	0	100	3.513745589	-5.235419346	15.07830205	35.49129358	4.824461436	14.22775461	19.13672332	66.40784264	4.384873228	0.011124133	13.06550969	15.7704558	0.009828502	0.000577537	0.025154485	2.45E-05	notdiving	0	0	0	Non suckling	1544	09-August -2019 15:19:03.800	09-August -2019 15:19:23.700
737646.6629	737646.663	Orange_09aout2019_calf_new	11.30449509	8.803969639	13.37632593	1.733214202	0.299097084	0.225857727	0.401534481	0.003638405	1.474337232	1.158550752	1.861834676	0.025065574	0.374841796	0	0.977779836	-0.630490546	3.375635294	1.041110925	54.93755857	60.47463842	22.60344205	85.50144117	3.088245919	0.037926181	12.0027865	14.68616319	0.032753156	0.003953418	0.115562365	0.000340378	descent	42	16.36960629	2.386666667	Suckling	NaN	09-August -2019 15:54:30.971	09-August -2019 15:54:46.097
737646.6631	737646.6634	Orange_09aout2019_calf_new	15.08624578	14.8460869	15.39283487	0.021394982	0.015263649	-0.112018082	0.194642593	0.00385753	1.40203429	1.050996219	1.79592875	0.035847603	0.252487681	39.14893617	8.318307864	-1.526368735	18.38980039	38.11038618	55.5010259	8.601240041	66.82399926	159.1015636	4.071837767	0.0190211	14.86941917	19.01235312	0.030603834	0.002385588	0.088151914	0.000247416	bottom	42	16.36960629	2.386666667	Suckling	NaN	09-August -2019 15:54:51.348	09-August -2019 15:55:14.869
737646.6683	737646.6686	Orange_09aout2019_calf_new	18.57239413	12.48179149	22.42394544	8.938847021	0.497864511	0.075207029	0.83726619	0.047698563	1.225840609	0.898370178	2.672495497	0.141199803	0.102068301	45	-25.70928429	-43.50613256	-1.093525799	148.4206734	6.474083404	32.47064678	57.40163222	540.1020302	7.633577518	0.008302049	23.58378927	49.6930647	0.030938929	0.001547752	0.213845402	0.001208305	descent	44	25.85250679	3.526666667	Non suckling	1674	09-August -2019 16:02:23.800	09-August -2019 16:02:43.700
737646.6753	737646.6755	Orange_09aout2019_calf_new	22.41381002	22.14044586	22.58859318	0.012081981	-0.002957795	-0.118102219	0.151554436	0.004298433	0.947188232	0.847994022	1.238205328	0.006788683	0	100	-1.643466848	-11.39378383	9.869420866	62.9879923	45.68768473	17.0054429	82.56095404	317.1541244	3.81329837	0.039218412	8.63019524	6.382754569	0.017158065	0.000933922	0.06894496	0.000127693	bottom	46	22.82680348	3.775	Non suckling	1702	09-August -2019 16:12:23.800	09-August -2019 16:12:43.700
737646.6767	737646.6769	Orange_09aout2019_calf_new	21.54263714	21.28235279	21.81624774	0.030717593	-0.015258466	-0.152061278	0.154911379	0.006660619	1.15351653	0.887382244	1.800976157	0.035108849	0.280891256	0	-8.086360675	-19.68701672	21.11767189	153.8738341	48.63773826	72.47954919	20.10326844	184.3968697	7.481664437	0.01041322	21.13500325	29.93930298	0.038931987	0.002183407	0.140477883	0.000566994	bottom	46	22.82680348	3.775	Non suckling	1708	09-August -2019 16:14:23.800	09-August -2019 16:14:43.700
737646.6825	737646.6827	Orange_09aout2019_calf_new	17.04521049	13.90779366	20.37443411	4.301382927	0.327253701	-0.033624606	0.513344111	0.012539404	0.922783167	0.830450912	1.241625509	0.008329293	0.036653199	82.4120603	-33.49024428	-60.98477225	12.31112227	331.8938283	3.053326308	13.13727	14.01824814	82.51301166	3.604597914	0.031866891	11.91978464	8.829947112	0.01701446	0.001916386	0.073258514	0.000215872	descent	48	20.89496473	3.271666667	Non suckling	1733	09-August -2019 16:22:43.800	09-August -2019 16:23:03.700
737646.6875	737646.6878	Orange_09aout2019_calf_new	12.07090968	8.142893091	14.52382053	4.629601984	0.32034099	0.054592822	0.675534952	0.04356123	1.186869243	1.012325963	1.280796276	0.00282414	0.086601528	60.8040201	-5.969178833	-22.74010877	9.954395648	104.2427469	1.750168952	6.651061755	5.687612624	12.92840492	1.595830733	0.004082787	4.688969819	1.304141406	0.011309866	0.001121037	0.03168384	3.48E-05	descent	50	18.72692185	1.308333333	Non suckling	1755	09-August -2019 16:30:03.800	09-August -2019 16:30:23.700
737646.6952	737646.6953	Orange_09aout2019_calf_new	2.038075757	1.631420526	2.26515622	0.051966441	-0.084595048	-0.28509294	0.080632917	0.011956806	1.178501245	0.947290617	1.790466314	0.035157869	0.311616905	0	7.304230177	-14.53872842	18.79567165	127.6062852	19.39555321	1.051790781	35.88191358	149.4077556	9.031437803	0.277244163	13.23521867	13.37152965	0.022283186	0.001374371	0.069428214	0.000164709	notdiving	0	0	0	Suckling	NaN	09-August -2019 16:41:07.265	09-August -2019 16:41:15.192
737646.6959	737646.696	Orange_09aout2019_calf_new	5.077412452	4.442954166	5.506841662	0.087196223	-0.011874638	-0.15526191	0.233076382	0.018821295	1.191768208	0.959122872	1.529383945	0.015231614	0.236977875	0	19.0343333	-6.416016977	29.64904623	73.84814753	59.04092506	16.72601029	71.81686378	193.2729458	6.214289953	0.073470009	16.79367122	29.18989289	0.031266862	0.005486478	0.12992286	0.000297694	notdiving	0	0	0	Suckling	NaN	09-August -2019 16:42:03.720	09-August -2019 16:42:18.146
737646.6961	737646.6964	Orange_09aout2019_calf_new	7.862012288	6.443560914	8.488472839	0.390559545	0.088344639	-0.093253723	0.272278611	0.014389036	1.153015317	0.908923509	1.538233312	0.025645387	0.193369458	0	-3.706370613	-11.99489335	6.705188466	24.62613468	53.99715437	66.87204059	6.027510423	192.6390538	4.546861998	0.020071567	15.50467012	24.71480424	0.032735459	0.00442975	0.11400072	0.000399204	notdiving	0	0	0	Suckling	NaN	09-August -2019 16:42:26.646	09-August -2019 16:42:45.776
737646.6965	737646.6969	Orange_09aout2019_calf_new	8.37236657	7.235482701	9.129766387	0.303201291	-0.013059078	-0.286076233	0.49507135	0.028024096	1.161792904	0.898379439	1.688436249	0.02843743	0.185752813	24.28571429	10.17530686	-3.727144711	27.04000536	46.25759448	5.728579898	53.69000266	68.86311912	1214.81753	7.465708584	0.018177451	22.29286642	32.30299619	0.026577254	0.004395447	0.116625368	0.000376288	notdiving	0	0	0	Suckling	NaN	09-August -2019 16:42:58.027	09-August -2019 16:43:33.011
737646.6969	737646.6972	Orange_09aout2019_calf_new	7.832994314	7.218178778	8.618967484	0.130557307	0.039703512	-0.165600603	0.191775219	0.010134247	1.163911494	0.929586723	1.799165322	0.024519238	0.228528726	33.49056604	-6.188411043	-14.49163059	5.747007731	35.48096331	49.19000609	59.53115385	9.845839674	86.29259006	4.521073485	0.025028436	16.76771769	20.24049771	0.035784305	0.006552868	0.154413789	0.000615267	notdiving	0	0	0	Suckling	NaN	09-August -2019 16:43:33.012	09-August -2019 16:43:54.286
737646.6977	737646.6978	Orange_09aout2019_calf_new	8.941866777	8.501404464	9.518645467	0.077489637	0.079730854	-0.052953071	0.307849055	0.007303848	1.310692261	1.1101836	2.057232398	0.039381187	0.22164401	0	18.51466449	13.50074187	27.00415504	25.98306358	62.80130507	45.62513942	69.00683651	23.37356675	3.226554815	0.027116962	16.36691135	11.47244514	0.039050318	0.005765185	0.214428467	0.001224943	descent	54	10.64299035	1.046666667	Suckling	NaN	09-August -2019 16:44:42.513	09-August -2019 16:44:54.164
737646.6991	737646.6993	Orange_09aout2019_calf_new	11.06369139	10.55502626	12.30525645	0.249850656	-0.116241005	-0.398911069	0.119631742	NaN	1.341486001	1.024012446	1.959300643	0.039182247	0.170141034	42.22222222	0.550036909	-12.58385446	10.51103816	48.10487034	57.09246668	58.74970702	55.43208202	1.21256395	0.47718424	0.004755474	1.361117555	NaN	0.040157234	0.003911661	0.147737282	0.00066957	bottom	55	12.99834862	6.741666667	Suckling	NaN	09-August -2019 16:46:40.390	09-August -2019 16:46:58.334
737646.7049	737646.7051	Orange_09aout2019_calf_new	18.58378072	17.98420688	18.96968398	0.103187959	0.010602556	-0.225648705	0.221083158	0.014189643	1.126756606	0.868763317	1.618342261	0.020943082	0.239896717	35	-6.098989298	-37.96514804	13.05463523	268.0190431	13.48361795	39.96366457	0.803073197	136.8647793	5.362273538	0.043648489	13.21516103	15.56984247	0.024262321	0.002463329	0.097388132	0.000298366	bottom	56	20.16104979	2.575	Non suckling	1813	09-August -2019 16:55:03.800	09-August -2019 16:55:23.700
737317.491	737317.4912	Jaune_14sept2018_calf_new	7.440495461	1.180982828	13.22756256	13.10820936	0.615461358	0.433833929	0.898507666	0.013973553	2.173059444	1.680196145	2.947815102	0.087005889	0.302625908	0	-15.92698066	-33.48133904	-8.489729557	45.93954579	3.441432618	3.199765621	14.25849718	15.34947401	3.442065961	0.025396913	9.314552126	4.495080676	0.099939969	0.007672854	0.550730012	0.008691273	descent	3	14.68584069	1.071666667	Non suckling	326	14-September-2018 11:47:02.000	14-September-2018 11:47:21.900
737317.5079	737317.5081	Jaune_14sept2018_calf_new	28.27694393	26.82422278	29.08865873	0.540007055	0.102902348	-0.142806124	0.325612777	0.011444549	1.897491943	1.718590162	2.066246892	0.006776354	0	100	-4.516437771	-11.95909974	5.025538895	22.60161322	4.275484033	10.09108674	2.313110724	14.00770525	1.245203667	0.006157825	2.804170625	0.619661018	0.046589536	0.005375346	0.128329247	0.000498413	bottom	10	29.7149378	2.113333333	Non suckling	399	14-September-2018 12:11:22.000	14-September-2018 12:11:41.900
737317.5111	737317.5114	Jaune_14sept2018_calf_new	21.63797525	17.29042614	24.49355685	4.439315129	-0.362398529	-0.718918199	0.152398079	0.04814397	2.057445098	1.795356636	2.312273008	0.013964048	0	100	8.293088902	-4.132280202	17.50967	43.94825477	1.17650602	12.14875091	15.65453436	95.87022999	2.60612209	0.027639993	8.352530166	5.008478551	0.064525684	0.003808979	0.232834018	0.001382547	bottom	12	24.49355685	1.546666667	Non suckling	413	14-September-2018 12:16:02.000	14-September-2018 12:16:21.900
737317.5118	737317.5121	Jaune_14sept2018_calf_new	10.52950408	0.021932447	20.96188107	39.05734421	1.043646274	0.662573593	1.362136961	0.044927005	2.117868707	1.682617285	2.62626966	0.05860327	0.168346306	48.74371859	-24.82412438	-34.8942224	-13.37665968	42.31077746	2.240107822	8.372083895	16.03292869	39.14576316	2.403506606	0.024937427	4.566701315	2.042241781	0.086763432	0.006826792	0.435013624	0.005396149	descent	13	31.96547687	2.318333333	Non suckling	416	14-September-2018 12:17:02.000	14-September-2018 12:17:21.900
737317.5197	737317.5199	Jaune_14sept2018_calf_new	20.1428165	5.687636062	30.76931627	54.45532869	1.268178332	0.643807054	1.825391009	0.117777213	2.205850953	2.048579949	2.387515433	0.006987478	0.025904721	94.47236181	-31.10644792	-44.57468659	-18.10100382	48.27625069	2.153292473	7.815853324	2.595263848	10.19977874	1.539769119	0.040800745	2.880784504	0.588972817	0.083886741	0.01113868	0.260036717	0.002342877	descent	14	37.96138914	2.595	Non suckling	448	14-September-2018 12:28:22.000	14-September-2018 12:28:41.900
737317.5225	737317.5227	Jaune_14sept2018_calf_new	23.24850615	12.37402442	29.02929309	25.61651912	0.843159207	0.160347997	1.60404965	0.211865194	2.049253078	1.877923097	2.181872569	0.005617141	0.023795437	94.47236181	-22.52938464	-40.45153603	-5.796817528	129.9537294	9.701492215	19.41964176	3.861269837	19.5072171	1.572812759	0.005131542	3.977290823	0.88199014	0.06416475	0.005595155	0.206515497	0.001275222	descent	15	39.31634895	2.716666667	Non suckling	460	14-September-2018 12:32:22.000	14-September-2018 12:32:41.900
737317.5283	737317.5285	Jaune_14sept2018_calf_new	32.94589795	22.64545656	38.43891744	19.80366313	0.793575869	0.160658144	1.594946283	0.202605519	1.921517652	1.763231901	2.082497463	0.005112184	0	100	-22.54122772	-46.65190795	-2.232455348	164.7382582	12.31281719	24.54276151	0.291961929	37.18261093	2.253412018	0.006070885	8.896091324	3.233353055	0.042463949	0.003903166	0.146327682	0.000484829	descent	17	41.99779784	2.611666667	Non suckling	485	14-September-2018 12:40:42.000	14-September-2018 12:41:01.900
737317.5327	737317.5329	Jaune_14sept2018_calf_new	43.10241469	42.74938842	43.46724846	0.046063277	-0.052094314	-0.458012199	0.211040089	0.020301438	1.991912446	1.609008262	2.969973663	0.056566834	0.107474117	42	3.120640515	-9.044687353	15.45654924	57.21129691	0.559685254	19.59435209	8.827549017	39.43833041	2.888521142	0.002052937	10.26045237	6.314702961	0.084585126	0.001923952	0.683365569	0.009428402	bottom	19	44.47661135	3.686666667	Non suckling	504	14-September-2018 12:47:02.000	14-September-2018 12:47:21.900
737317.5354	737317.5357	Jaune_14sept2018_calf_new	37.46518585	32.53869021	41.90448281	5.698069691	0.475942099	0.034589252	0.974634231	0.053606504	1.898660731	1.666046376	2.113643786	0.010696275	0.025780953	90.95477387	-11.14801697	-22.4490111	1.420992737	49.60148616	11.92043616	0.109845493	19.39819639	42.08060453	1.945860096	0.01454578	4.101132567	1.11317651	0.063334793	0.00630731	0.19734889	0.001867526	descent	21	46.65700621	4.345	Non suckling	516	14-September-2018 12:51:02.000	14-September-2018 12:51:21.900
737317.54	737317.5404	Jaune_14sept2018_calf_new	29.32221624	20.19452272	34.58609011	17.73791437	0.420217195	-0.007611096	0.831494949	0.047933619	1.447233165	1.299125786	1.62533789	0.004971202	0.204004886	17.54385965	-11.64874287	-22.60705249	0.325387268	24.86554537	43.44047379	7.016927182	67.24668404	184.0278099	3.523998468	0.001568811	12.7024733	10.86950442	0.031439738	0.000977005	0.111699236	0.000285	bottom	22	35.88396558	1.736666667	Suckling	NaN	14-September-2018 12:57:35.503	14-September-2018 12:58:09.742
737317.5412	737317.5415	Jaune_14sept2018_calf_new	22.28346515	18.93109524	24.764766	2.833069112	0.236631467	0.094118564	0.38945449	0.005226907	1.512218632	1.289224346	1.793884376	0.007769078	0.285381983	0	-21.90530431	-30.71526485	-16.97404555	11.39273533	47.90335688	57.45964162	31.78676615	27.13834611	2.233544607	0.003092694	11.80314415	7.834379929	0.039509157	0.007352057	0.103388813	0.00035378	descent	23	32.79414145	2.638333333	Suckling	NaN	14-September-2018 12:59:22.958	14-September-2018 12:59:47.248
737317.5416	737317.5418	Jaune_14sept2018_calf_new	26.88652642	26.32836146	28.42552403	0.486037858	0.095949174	-0.034597627	0.316619445	0.012192928	1.440401048	1.347439148	1.599439764	0.002394005	0.251483693	0	-4.862580807	-19.06117801	5.643795337	78.24834429	29.61409237	3.612318404	58.97797644	307.0152337	4.905920214	0.023210509	7.320765597	3.530596692	0.03243633	0.003964607	0.103192698	0.000377645	descent	23	32.79414145	2.638333333	Suckling	NaN	14-September-2018 12:59:53.253	14-September-2018 13:00:15.474
737317.5419	737317.5422	Jaune_14sept2018_calf_new	30.65305839	29.96378186	31.76749796	0.354360764	0.074048818	-0.135779491	0.236612754	0.011576491	1.388404584	1.236506083	1.560136232	0.006263654	0.201704885	0	-14.65416319	-27.85628493	-2.11138134	61.01010414	48.58934786	67.92037109	24.45778318	167.9308034	5.056640887	0.1265458	11.51784903	6.915713155	0.039641149	0.002508784	0.13308433	0.000488427	bottom	23	32.79414145	2.638333333	Suckling	NaN	14-September-2018 13:00:22.413	14-September-2018 13:00:42.949
737317.5422	737317.5423	Jaune_14sept2018_calf_new	31.7811721	31.05729666	32.75742052	0.207996636	-0.206925081	-0.398670602	-0.068537206	0.008958177	1.505835094	1.285762606	2.945613709	0.171982306	0.141983905	43.67816092	11.75440132	6.075940964	24.05165672	32.8480659	20.0433257	11.4376534	34.60086152	76.45045684	3.751338661	0.010552637	10.73153735	8.812354114	0.054571847	0.00489774	0.805386741	0.014896629	bottom	23	32.79414145	2.638333333	Suckling	NaN	14-September-2018 13:00:48.203	14-September-2018 13:00:56.951
737317.5472	737317.5475	Jaune_14sept2018_calf_new	12.13590615	0.12758924	26.95511836	62.542153	1.340198971	0.645262529	1.700639099	0.085882848	1.928051512	1.626917428	2.160279358	0.012033901	0.292051573	0	-41.2329918	-50.32300505	-23.10549499	33.13471965	10.18508036	2.569823308	23.83839538	55.37626729	1.765010261	0.016587842	4.186702058	1.274967572	0.085314413	0.010892902	0.26067391	0.002384378	descent	25	39.8148669	1.871666667	Non suckling	567	14-September-2018 13:08:02.000	14-September-2018 13:08:21.900
737317.5477	737317.5479	Jaune_14sept2018_calf_new	38.54562978	38.04811225	39.40158394	0.181928335	-0.012936054	-0.355940454	0.289459134	0.029448817	1.997964808	1.734602673	2.26273302	0.010836811	0.033687051	88.94472362	-4.840196849	-16.68585654	11.97777795	46.91910159	1.741322342	8.939132535	16.63992879	39.98182821	3.252293046	0.010320571	8.765763279	5.831534529	0.075631676	0.008770579	0.35518847	0.002584343	bottom	25	39.8148669	1.871666667	Non suckling	569	14-September-2018 13:08:42.000	14-September-2018 13:09:01.900
737317.55	737317.5503	Jaune_14sept2018_calf_new	36.54133486	27.59298003	42.78921937	20.46167396	0.767533569	0.252538921	1.292068572	0.066425309	1.6046954	1.414524182	1.77698412	0.0072227	0.075950383	40.20100503	-22.045844	-42.22886082	-2.441499744	133.7812248	12.77739095	0.93008368	24.14660962	49.87576219	3.75081538	0.026037613	8.201411748	4.863218912	0.030540683	0.003593552	0.131211335	0.00035584	descent	26	47.81707086	3.073333333	Non suckling	579	14-September-2018 13:12:02.000	14-September-2018 13:12:21.900
737317.5544	737317.5547	Jaune_14sept2018_calf_new	47.95353502	46.34739897	49.74418796	1.879450085	0.117679922	-0.1557102	0.70170497	0.082904595	1.479046702	1.310822868	1.581225393	0.004976203	0.143592433	0	-4.486344594	-26.54575175	11.11266397	172.2852842	5.039103808	6.462940145	12.75068013	23.42715388	2.622330135	0.05501745	6.315671928	2.433876012	0.027377531	0.005346924	0.076109568	0.000210963	bottom	27	49.74418796	3.923333333	Non suckling	598	14-September-2018 13:18:22.000	14-September-2018 13:18:41.900
737317.5604	737317.5607	Jaune_14sept2018_calf_new	3.067214948	2.180132825	5.041175479	0.512634757	0.070534757	-0.449739953	0.708176587	0.067663788	1.546517532	1.29039832	1.911360291	0.015722447	0.229466697	0	-23.13703463	-59.38290375	-4.626411754	309.008753	15.02781092	46.64822517	4.739833482	185.5604677	4.974545215	0.059423306	15.05808251	14.76036844	0.036487532	0.005269476	0.132386291	0.000473359	descent	29	50.2861559	3.398333333	Non suckling	624	14-September-2018 13:27:02.000	14-September-2018 13:27:21.900
737317.5607	737317.5609	Jaune_14sept2018_calf_new	16.81099103	5.143325002	28.77181775	53.97185079	1.189019995	0.72789927	1.533697932	0.055628918	1.813887529	1.608802446	2.068794277	0.011525496	0.197385033	27.63819095	-39.81419394	-49.17961338	-16.64724488	84.37011719	1.207903501	17.32768771	7.970138584	43.49160472	3.109319821	0.001272238	10.94036984	10.43127148	0.052382418	0.008417731	0.192009496	0.000999201	descent	29	50.2861559	3.398333333	Non suckling	625	14-September-2018 13:27:22.000	14-September-2018 13:27:41.900
737317.5611	737317.5614	Jaune_14sept2018_calf_new	43.56324584	37.36562211	47.35860948	8.065192228	0.504239256	0.040853358	1.084231563	0.105273573	1.672700823	1.387670322	1.871413982	0.010548249	0.1294272	45.22613065	-29.50666139	-50.75559581	-5.945877692	172.5539687	26.47872488	78.05703559	4.614859799	721.9361334	5.693042985	0.004869194	22.16172593	38.95099078	0.040113135	0.003863835	0.156526457	0.000540273	bottom	29	50.2861559	3.398333333	Non suckling	627	14-September-2018 13:28:02.000	14-September-2018 13:28:21.900
737317.578	737317.5783	Jaune_14sept2018_calf_new	20.24625817	19.64332543	20.4896847	0.064208552	-0.041307447	-0.100723981	0.012354916	0.0014668	1.100108002	1.071399777	1.131121943	0.000200311	0	100	0.319286357	-4.992594449	3.44803559	5.771174973	1.375991052	1.073939936	6.045980449	2.520337983	0.881320631	0.021489227	1.688720746	0.255417038	0.008439197	0.00082917	0.029316892	2.62E-05	bottom	34	20.50269637	4.606666667	Non suckling	653	14-September-2018 13:52:22.000	14-September-2018 13:52:41.900
737317.5817	737317.582	Jaune_14sept2018_calf_new	19.21770197	19.03671895	19.31011991	0.005532024	-0.009717611	-0.035681589	0.025678677	0.000280543	1.103029025	1.065044485	1.130144828	0.000156208	0	100	-4.352146739	-13.00433616	3.176791944	29.1756577	5.382199639	8.804545073	2.382685051	8.617790926	0.942130197	0.011847305	2.323371049	0.33205411	0.005307413	0.000608295	0.015631979	6.82E-06	bottom	35	19.31011991	4.843333333	Non suckling	669	14-September-2018 13:57:42.000	14-September-2018 13:58:01.900
737317.582	737317.5822	Jaune_14sept2018_calf_new	18.91660534	18.77173918	19.06240077	0.00499773	0.002754906	-0.04928462	0.051773994	0.001108165	1.100768942	1.073262589	1.13666844	0.00014493	0	100	-11.67751056	-13.08924652	-7.655628161	1.122922953	3.041442644	6.586481428	0.205650951	3.540137874	0.763890631	0.002452316	2.989211889	0.450473018	0.004859593	0.000567747	0.014337901	6.46E-06	bottom	35	19.31011991	4.843333333	Non suckling	670	14-September-2018 13:58:02.000	14-September-2018 13:58:21.900
737317.5873	737317.5875	Jaune_14sept2018_calf_new	20.92704178	20.53364222	21.23371648	0.034520717	0.032783577	-0.044401627	0.102012778	0.001465095	1.107410098	1.070833805	1.260522474	0.000746499	0	100	-15.99613416	-23.01595059	-8.476540622	14.24588414	0.327286785	7.286661402	6.25849479	22.51543607	1.961516952	0.007999035	5.264847038	2.503303244	0.009195621	0.000753649	0.042857955	5.53E-05	bottom	36	21.78870755	3.88	Non suckling	693	14-September-2018 14:05:42.000	14-September-2018 14:06:01.900
