# Supplementary material for: Characterizing the suckling behavior by video and 3D-accelerometry in humpback whale calves on a breeding ground
Source: PeerJ. 2022 Feb 17;10:e12945. doi: 10.7717/peerj.12945 (PMC8858581; doi:10.7717/peerj.12945)
Supplement: Supplemental Information 8 — Each line corresponds to either a suckling event or a 20 s non-suckling periods selected randomly. The corresponding metadata is provided. [file peerj-10-12945-s008.zip › Supplemental Data S1_revision1/Supplemental_Data_S1_metadata.txt]

%% 'Supplemental_Data_S1.csv': Raw data containing characteristics of suckling events and
% non-suckling segments obtained from CATS cam tags deployed on three
% humpback whale calves in the Sainte Marie channel, Madagascar.
% Each line corresponds to either a suckling event or a random 20 s
% non-suckling segments.

% Column headers and units :
% Start = Segment start time in serial date numbers format
% Stop = Segment end time in serial date numbers format
% nc_file = original sensors data file name, which is also the raw deployment id. 
%     'Jaune_14sept2018_calf_new': Calf1, 'Jaune_06aout2019_calf_new': Calf2, 
%     'Orange_09aout2019_calf_new': Calf3 
% Pmean = Average depth (in m)
% Pmin	= Minimum depth (in m)
% Pmax	= Maximum depth (in m)
% Pvar	= Depth variance
% DRmean = Average depth rate (in m/s)
% DRmin	= Minimum depth rate(in m/s)
% DRmax	= Maximum depth rate(in m/s)
% DRvar	= Depth rate variance
% smean	= Average speed (in m/s)
% smin = Minimum speed (in m/s)
% smax = Maximum speed (in m/s)
% svar = speed variance
% FSRmean = Average Fluke Stroke Rate (in Hz)
% gld = Proportion of time the animal spent gliding (i.e. without fluking) (in %)
% pitchmean = Average pitch (in deg)
% pitchmin	= Minimum pitch (in deg)
% pitchmax = Maximum pitch (in deg)
% pitchvar = Pitch variance
% rollmean = Average roll (absolute, in deg)
% rollmin	= Minimum roll (absolute, in deg)
% rollmax = Maximum roll (absolute, in deg)
% rollvar = Roll variance
% rollratemean = Average roll rate (in deg/s)
% rollratemin	= Minimum roll rate (in deg/s)
% rollratemax = Maximum roll rate (in deg/s)
% rollratevar = Roll rate variance
% dbamean = Average Overall Body Dynamic Acceleration (in G)
% dbamin = Minimum Overall Body Dynamic Acceleration (in G)
% dbamax = Maximum Overall Body Dynamic Acceleration (in G)
% dbavar = Overall Body Dynamic Acceleration variance
% phase = Activity phase
% dive_id = Unique id of dives/individual
% dive_max = Maximum depth of dive (in m)
% dive_dur = Dive duration (in min)
% clust = Behavior label
% idx = Unique id of segments
% Startdate = Segment start time in serial dd-mmmm-yyyy HH:MM:SS.FFF format
% Enddate = Segment start time in serial dd-mmmm-yyyy HH:MM:SS.FFF format

% Only averages were used for statistical analysis
