# Supplementary material for: Characterizing the suckling behavior by video and 3D-accelerometry in humpback whale calves on a breeding ground
Source: PeerJ. 2022 Feb 17;10:e12945. doi: 10.7717/peerj.12945 (PMC8858581; doi:10.7717/peerj.12945)
Supplement: Supplemental Information 9 — Lines correspond to 2 s non-overlapping sliding blocks (windows). The corresponding metadata is provided. [file peerj-10-12945-s009.zip › Supplemental Data S2_revision1/Supplemental_Data_S2.csv]

Start	Stop	Behavior	nc_file	Pmean	Pskew	Pkur	Pmin	Pmax	Pvar	DRmean	DRskew	DRkur	DRmin	DRmax	DRvar	smean	sskew	skur	smin	smax	svar	FSRmean	pitchmean	pitchskew	pitchkur	pitchmin	pitchmax	pitchvar	rollmean	rollskew	rollkur	rollmin	rollmax	rollvar	rollratemean	rollrateskew	rollratekur	rollratemin	rollratemax	rollratevar	dbamean	dbaskew	dbakur	dbamin	dbamax	dbavar	phase	dive_id	dive_max
737643.497865741	737643.497887731	0	Jaune_06aout2019_calf_new	0.478775949753212	-0.363617035340382	1.46217595719758	-0.0482820579442375	0.868541080934988	0.138077253827668	-0.10875705798846	0.295849441711875	1.76570539488003	-0.244682735171444	0.0724996566480082	0.0109308338310304	2.3324380825062	-0.524727523025358	2.03815040362442	2.12992886799181	2.46495763262777	0.0115505464101809	0	NaN	NaN	NaN	NaN	NaN	NaN	NaN	NaN	NaN	NaN	NaN	NaN	NaN	NaN	NaN	NaN	NaN	NaN	NaN	NaN	NaN	NaN	NaN	NaN	notdiving	0	0
737643.497888889	737643.49791088	0	Jaune_06aout2019_calf_new	-0.0206726710358992	-1.26572570411191	3.36380592792432	-0.0764433889559427	-0.000698268548782869	0.0006301049333601	-0.152018990680432	0.446519637149731	1.86033165367597	-0.253135247245426	0.00852315939197563	0.00758430099753718	2.44879483094368	-0.0222783365415077	2.11898209162547	2.11220006174142	2.74672032116755	0.0298262653032202	0	NaN	NaN	NaN	NaN	NaN	NaN	NaN	NaN	NaN	NaN	NaN	NaN	NaN	NaN	NaN	NaN	NaN	NaN	0.175515693968401	1.04097957030826	4.22142503422358	0.0566187571175992	0.4105938758855	NaN	notdiving	0	0
737643.497912037	737643.497934028	0	Jaune_06aout2019_calf_new	0.00519957260667515	2.77691785644264	9.84395158275286	-0.00749387271112346	0.0992538926177156	0.000685944681410201	0.177857722132834	-0.529036844594302	1.98099380497089	0.0293390313885155	0.266295613201381	0.00591272757864595	2.19815136401539	1.11469814407057	2.62233296160212	1.95726376455669	2.67536719282595	0.063551155089408	0	NaN	NaN	NaN	NaN	NaN	NaN	NaN	NaN	NaN	NaN	NaN	NaN	NaN	NaN	NaN	NaN	NaN	NaN	0.176044121561423	2.53660477913918	9.51426407474671	0.0373278868377414	0.775183387996421	0.0277347416567408	notdiving	0	0
737643.497935185	737643.497957176	0	Jaune_06aout2019_calf_new	0.497343052782305	-1.23765761799656	2.91510047009771	0.141340550458223	0.626236020444721	0.0264124456429331	0.203210860538727	-0.553743067450253	1.98560976980869	0.0902185710767434	0.267182259066973	0.0033956176234215	2.02923612505477	1.75976560425473	6.06870609997121	1.88046743578297	2.58654551808701	0.030723806758951	0	NaN	NaN	NaN	NaN	NaN	NaN	NaN	NaN	NaN	NaN	NaN	NaN	NaN	NaN	NaN	NaN	NaN	NaN	0.110536341295119	2.64437242907069	10.3686545118037	0.0300997827202712	0.427900647147984	0.00743611139752297	notdiving	0	0
737643.497958333	737643.497980324	0	Jaune_06aout2019_calf_new	0.626705545671564	0.438180911205725	1.73706497805655	0.54279930111422	0.710047632688108	0.00278064549795219	-0.0608358535045616	0.267848964834351	1.80237614387213	-0.166747285988519	0.0744903315836418	0.00593190438432031	1.77018346516986	-0.193675914181502	1.59239419220743	1.58439292315964	1.95748509109479	0.0163227227720584	0	-9.87414687106225	NaN	NaN	-9.87414687106225	-9.87414687106225	0	-4.49690501910237	NaN	NaN	4.49690501910237	4.49690501910237	0	9.54148200580731	NaN	NaN	9.54148200580731	9.54148200580731	NaN	0.0599851480671463	-0.0840524794065703	2.6642064217478	0.0124899751418567	0.10022248009481	0.000514546648827201	notdiving	0	0
737643.497981481	737643.498003472	0	Jaune_06aout2019_calf_new	0.347857217479401	1.21710272116554	4.27740480694737	0.277848553424727	0.506985235199081	0.00349615649587804	-0.192506410046487	0.893253325648086	2.839240003408	-0.200911941584336	-0.173116408737414	6.64017357311616e-05	1.85840155628103	0.0915422292560718	1.89797357452331	1.80170360345902	1.9206941574452	0.00139038243028403	0	-5.74932095289647	0.346513241127264	1.8316446309859	-9.68404293037162	-0.323328033590802	9.14501375240429	5.75537457836172	-0.196383043987099	1.73044381047617	3.54275681852164	13.4816079772009	30.7909373580777	9.19676042462435	-0.906629607077481	2.46594798190371	4.49480011063691	11.2425901222514	4.79699119209791	0.112464649439374	0.905133762017359	3.32032160928208	0.0189298032497813	0.26907781750576	0.00400679474354008	notdiving	0	0
737643.49800463	737643.49802662	0	Jaune_06aout2019_calf_new	0.0153410347283287	2.32182620498707	8.61882327238532	0.00611063985931558	0.0522013850918358	0.000116673898492025	-0.087322064411724	0.34655832920318	1.87823397923222	-0.168601188232262	0.0231754823728071	0.00371829940549553	1.80238140739163	0.0484855202046672	2.17014132655496	1.63760322218368	1.93685190158779	0.00749173964554497	0.119675096655521	4.37507874951543	-1.03157471172277	2.98624880191563	1.65812224605144	5.50721049807392	1.35536330558289	14.7375989856855	-0.255871574765066	1.61479243293184	14.1972855999046	15.1730825809132	0.124301279668192	0.868189350381508	0.72225322367968	3.55058517534084	0.0667978230098543	2.3204480809198	0.322723226093141	0.0643534784463026	0.417370140036409	3.26436638740865	0.0109474979001918	0.128690010889144	0.000803886222987923	notdiving	0	0
737643.498027778	737643.498049769	0	Jaune_06aout2019_calf_new	0.087407607076048	0.992755584308058	2.28249299341833	-0.00271634536015662	0.318058359048018	0.0146906550039668	0.195359732237754	-0.532804624189076	1.92959193133996	0.0729126813119467	0.264889780396018	0.00416057326106691	1.97647625326972	0.38404945332859	1.69417155686858	1.7112142756859	2.30517611835673	0.0477689679219623	0.326000511215588	-4.02831180619121	0.220361652378369	1.69749093318522	-9.13987392779605	2.382303474913	14.7537236889805	16.657125228721	0.059871063328444	1.60059655717162	14.367377668076	19.0852501253423	2.60313658066271	2.54641210327621	-0.524952072644749	1.95168731491407	1.20310538958511	3.36250174544046	0.521787808710373	0.081347778722585	1.78266158835725	6.93045246393211	0.0173005108881062	0.247394773917054	0.0026239919496099	notdiving	0	0
737643.498050926	737643.498072917	0	Jaune_06aout2019_calf_new	0.542654009739613	-1.5307970969626	3.72024664028847	0.458679238361939	0.566592423635765	0.00144525317491892	0.112617341047664	-0.337596565872691	1.79784951520465	-0.086778283070554	0.256359102333381	0.0126345087685096	1.69094167143239	0.116372045621696	2.0334657766385	1.53553174223651	1.82722989466756	0.00687659489615876	0.436621780988203	-4.52804832836977	0.500660560221707	1.90437676182764	-9.34118329595357	3.55318014261689	18.5423918800523	17.1611239609661	-0.588866118942527	1.99742730866214	13.1926509975941	19.3049087595713	4.18484579268218	3.52902728324229	-0.463639290926397	1.79098977194576	0.247022987589381	5.6755313556759	3.75736914877326	0.0464150517263717	0.814493693114516	2.84419913462239	0.0237039322072532	0.0844216684655812	0.000259305381821632	notdiving	0	0
737643.498074074	737643.498096065	0	Jaune_06aout2019_calf_new	0.439872065552533	-0.786293734779866	2.18102888434154	0.116259026722255	0.584896153983148	0.0248406659447099	-0.218356087241117	0.987248906606873	2.95982996377196	-0.263876233265102	-0.110385427045357	0.00207877660287199	1.7195013910821	0.631844984882938	2.77192959622224	1.51972728741678	1.97026821328836	0.0150429566213292	0.282364022908073	10.2264003978535	-1.06479177038471	2.90485812760925	4.612937703236	12.4588783651366	5.84419799408528	7.8730936632673	0.174445100858647	1.83047833956047	3.75826674331196	12.6250978620265	7.57785237575747	4.62812566586306	0.290468952573407	1.5848537503065	3.88620357833704	5.65222237200978	0.412324322449605	0.0519423302593178	0.383763103216114	2.52487897383157	0.0185886224529614	0.093286766577237	0.000354326217287882	notdiving	0	0
737643.498097222	737643.498119213	0	Jaune_06aout2019_calf_new	0.0491939138543482	0.232227077475396	1.47064016174856	-0.0325517058200879	0.156521769581834	0.00486653419826317	0.0481149777982588	-0.165217326449341	1.68693899098821	-0.175720358985125	0.238175761696921	0.0186682369191439	2.14101550434987	-0.602660265179791	2.01266727402289	1.7572841694451	2.39363796806677	0.0507455571558391	0.21663853185441	1.45696409807618	0.112745364724267	1.6749840328157	-6.06531269058062	9.84623798294585	27.4965923000655	-0.596104044245526	-0.00821038869244397	1.74861673935596	4.56150154894519	3.36884653030038	6.31792692893159	4.13994793688924	-0.93005860236514	3.25777082348777	3.49547794532903	4.41768112808159	0.0639277068915293	0.12516676673465	0.592869205712619	3.41389001377387	0.0256782634862383	0.296272412822054	0.00445467052655251	notdiving	0	0
737643.49812037	737643.498142361	0	Jaune_06aout2019_calf_new	0.537040086620372	-0.812894579949572	2.3431617174309	0.169109349000357	0.69279669015417	0.0302918932012639	0.199220591527277	-0.700915461040314	2.08906831704143	0.0794852661439918	0.258000100515804	0.00362407282423917	1.75037857673384	0.000312234234509184	2.03246829147455	1.55834687168016	1.92180997923982	0.0140953009205231	0.329603595247668	-5.7323812583721	0.848918727736881	2.35329360504169	-7.26975994160706	-2.3301884690836	2.61802534873867	-6.0869586018161	0.657647606865423	2.24675800754701	6.68803283025693	4.91104934347809	0.30344112988743	1.83339975752621	-0.158855299548923	1.78819581780349	0.081978772980428	3.31007333187614	1.05373275279588	0.0458183874478903	0.186760318583476	2.09803163694171	0.0155931855518662	0.0807572291848126	0.000332733733010494	notdiving	0	0
737643.498143518	737643.498165509	0	Jaune_06aout2019_calf_new	0.564372037391761	-0.0443161004533894	1.27991246489492	0.492425561862191	0.642655036933493	0.00327622561622826	-0.0241179224836833	1.17580986382499	3.20873264925766	-0.0504827576908262	0.0469564068123686	0.000871045727813705	2.04489944104554	0.0119904062123799	1.9203672867283	1.82016987869673	2.2370921011129	0.0153241705631963	0.720725683963007	1.28006881807187	-1.0685996944373	2.82496414638373	-1.29457181771719	2.25237120823938	1.2648948161324	-0.930293344661146	-0.175537709823499	1.70419604470791	4.62301748633258	2.17088152517091	5.00003032081313	3.65185179356348	-1.11010148569917	2.9919023903711	1.44619396267129	4.49717782604317	0.888455179266601	0.0695206886858044	2.51095559832119	10.1937551830498	0.0359828489239372	0.182541504165996	0.000978022316782082	notdiving	0	0
737643.498166667	737643.498188657	0	Jaune_06aout2019_calf_new	0.646604254638906	0.905852906193604	2.19064135652584	0.582121731854248	0.763499125728326	0.00435347394135392	0.0628589036353644	-0.443467418821638	1.85890454872928	-0.00194148631916354	0.104697149776667	0.0012560753716821	2.24279931119483	-0.166685683494358	2.17377042915337	2.07845480986527	2.37701214589473	0.00691685694794508	0.658950099673577	-0.486317958749846	0.455485831446853	1.83409669820462	-1.54838161494297	1.23779773476758	0.899041755140374	0.438225872567729	-0.557962310609657	1.96552006722939	3.18293126539381	2.46618452228961	3.59656421105823	3.43587423550472	-0.543454993685654	1.92518029151896	0.0158918515740784	5.36960107262692	3.30801733142436	0.0812953057257843	0.157682313984794	2.15870543751121	0.0168547776361909	0.147992602764436	0.00164291333160921	notdiving	0	0
737643.498189815	737643.498211805	0	Jaune_06aout2019_calf_new	0.788887477158397	0.646772774732857	2.01205250465634	0.753429640743712	0.857338089581869	0.0013577013799337	0.0762375820303571	-0.297932386075081	1.776697027988	0.0381927956718837	0.104425275201341	0.000474516109155633	2.18451525786601	-0.284120891779293	2.20569003024433	1.77546519524366	2.46189740605221	0.0389543669574462	0.33314287195712	0.726310103018228	0.391564935213284	1.87506185351261	-1.38279385860424	3.77324554797471	2.78011764890693	-7.08699260983296	1.08243221661033	2.95156994114495	8.00797125684703	4.7519737168591	1.02038615118341	2.42491400954719	0.111874493323962	1.93610948238462	0.0237126963657569	4.89867251638999	2.17887162426946	0.0600700432946134	1.47488354895678	5.1285686653468	0.0204566756543812	0.150809692330702	0.000977215303254137	notdiving	0	0
737643.498212963	737643.498234954	0	Jaune_06aout2019_calf_new	0.862865714946059	-0.571903707212224	2.09664120715529	0.796116362887375	0.911432945284019	0.0016139737713913	-0.0192250652667304	0.117649295353073	1.76112081280781	-0.0572810568877601	0.0233573863869372	0.000659715090016441	1.94410626677301	-0.836938719476913	2.1940035693917	1.77961157023813	2.04348481723213	0.00681241729875733	0.250813243686184	8.70941891575496	-0.326884399729125	1.81760734234769	5.13054672090323	11.3287100667565	4.0250240166297	-2.74736033226002	-0.438322773634008	1.79448899035037	6.18726707560832	0.621976125808065	3.64898091632884	2.9888807321574	-0.642731319857352	1.85528140548875	0.263948605717844	4.48935502817047	2.37066852567196	0.0417888304362569	0.738785539551119	2.80293739778256	0.0205846160316216	0.0808665675551869	0.00029576005214152	notdiving	0	0
737643.498236111	737643.498258102	0	Jaune_06aout2019_calf_new	0.754600193130371	0.868206081905093	2.93613363699721	0.699271013255411	0.844552159245913	0.00185873511940917	-0.0638813273669363	0.847886481006071	2.61754311188128	-0.0708519977472853	-0.0489601923364781	4.4703035259033e-05	1.97462435488062	0.562247526905292	2.05768970760801	1.7775693964305	2.1934568132369	0.0182111709048093	0.375829589684376	10.4346707434608	-0.656380607447914	2.03355653903922	8.19887389848878	11.5597812718036	1.29055347454417	-4.99124661362234	-0.373677891361927	1.81680884966565	11.1706508089936	0.735558567106875	11.7078975784205	5.57940352425334	-0.776160138752373	2.23376265974386	1.48364251730606	7.43542185155469	3.90330491713185	0.06533835125097	0.222444269305448	1.94662877084485	0.0188538291207826	0.132009908217579	0.00118825921909303	notdiving	0	0
737643.498259259	737643.49828125	0	Jaune_06aout2019_calf_new	0.628706624805669	0.485071056333271	2.72614600697298	0.566079359367106	0.712987509022646	0.00136541812722682	-0.0537519099224994	-1.16221072884487	3.06199822373377	-0.0982558387643437	-0.0379256622836778	0.000350257396825413	1.82369676773448	0.276498635933951	1.91529795544575	1.771342472458	1.88497318688718	0.00123546805043038	0.262045757331221	7.17025899446423	0.776412705007799	2.58843678653377	6.4851665916469	8.63845976107999	0.404927498238648	-16.9262324212312	0.552607226823434	2.01062995113572	19.8603602958228	11.8943656156136	6.65391067455671	3.99649761540204	-0.185901201146242	1.73974634024883	0.270005505948533	7.08574682555218	4.85756080330461	0.0350558982731539	-0.000469795051528226	2.73432150691761	0.00974257030603885	0.0627559272987294	0.000177018104256682	notdiving	0	0
737643.498282407	737643.498304398	0	Jaune_06aout2019_calf_new	0.477344430716516	-0.345718504866329	2.19044491212401	0.345015450265977	0.561481184594415	0.00439283636371505	-0.178081751376876	0.686386276416636	2.06080141038943	-0.213216571213029	-0.107213169317649	0.00127894865540836	1.92473559933998	0.341671024791506	1.73460924338049	1.78068358045131	2.08891242650464	0.0102865149559961	0.238062819866681	13.0057412669141	-0.464493784028969	1.81729916374872	9.0595640492171	15.36687842279	4.66149757178938	-17.4638162158817	0.669864034440223	2.16758894640628	19.8873608464176	12.7499631818514	5.31460133281641	3.95557229781784	-0.00647527000167816	1.78835434170371	0.135199072583708	7.73746931069402	5.63265715525202	0.0572080371074127	0.470008427577878	3.19784777748763	0.00817582871864629	0.130659906891907	0.000923503840653338	notdiving	0	0
737643.498305555	737643.498327546	0	Jaune_06aout2019_calf_new	0.0391992959257911	1.66097465487292	4.99207400036544	-0.0426695056484019	0.303075316843318	0.00823422823259347	-0.0926354951677922	0.241525970047334	1.75225872818716	-0.200627307681421	0.0436719842991899	0.00633994184014123	2.240707859653	0.218169652177203	1.55774099007885	2.02802186362731	2.4809903820597	0.0219425288771855	0.31185476657643	10.9208229553654	-0.322313921580122	1.77454453975978	5.03859760000641	15.1952478603876	11.2185055290916	-3.35330484496771	0.0822998557878825	1.75461795680186	11.976216250782	5.91460325807962	32.4187953845306	9.92880127391076	-0.952527989001631	2.77308626145897	8.10878599014087	10.7249815481849	0.641752364206239	0.114055109553476	1.5747401548613	5.46066047673361	0.0212158570860259	0.363481268521389	0.00682465398512483	notdiving	0	0
737643.498328704	737643.498350694	0	Jaune_06aout2019_calf_new	0.243677217328951	-1.26032697710176	3.70730709855901	0.0433705217765259	0.333928297191065	0.00639159458285248	0.163426027656044	-0.712168861529579	2.22191208133085	0.0876746851590749	0.201359375168096	0.0013665487352332	1.92133733349613	0.851182149992939	2.57288541465331	1.79885448217263	2.14815700551525	0.0118401895952602	0.549555104453449	0.75180705840214	1.20417783914568	3.32059292511687	-0.123697313072937	3.12520428820358	0.954963271038314	12.5618192426489	-1.06333563833814	2.9974172880156	8.71992991673684	14.1235635295256	2.7136513521755	4.33252743835903	-0.0121191643737383	1.85486397852243	0.351383876420587	8.45464673729147	6.29161843867497	0.053062855125798	-0.129814603899207	2.20545724117767	0.0177581339183954	0.0916607368231769	0.000491553782391731	notdiving	0	0
737643.498351852	737643.498373843	0	Jaune_06aout2019_calf_new	0.535877081084117	1.2489180754509	2.8712758917905	0.498437259777497	0.649789422387941	0.0025485121362607	0.153596049323663	-0.47495450510339	1.96664357999131	0.0835667363715516	0.198636907521859	0.00135130975833785	2.28246701251826	-0.0265345511899772	1.84987061996943	2.11361166467111	2.42774447378442	0.00911727768833864	0.621784332432577	4.05045450717053	-0.613966150403247	1.9886790512649	1.64399295011096	5.30992609240704	1.54884272983527	-0.74152023232177	-0.0665908425413542	1.71078763354283	12.3333068003667	10.15129171926	53.0438410874632	12.3957882119062	-0.728872959697166	2.43352866237564	9.2279071554475	13.9366251445437	2.03572789946625	0.0788627334196851	1.65097311613397	6.41269320591387	0.0308436860981949	0.183750690808787	0.0010981964844824	notdiving	0	0
737643.498375	737643.498396991	0	Jaune_06aout2019_calf_new	0.757092301627	0.18001942502906	1.71284269770505	0.649789422387941	0.876776737714367	0.00601940899210041	-0.0268362086202391	0.286878422974522	1.75374859395215	-0.101297298688117	0.0728708934632465	0.00328163827455805	2.22626314413091	0.538224600124015	1.94357438225019	2.09084530739413	2.3897371841712	0.00937231738829227	0.516075599912174	2.86792158354371	-0.182127644716196	1.6909080232833	0.103618378354655	5.16190338768147	2.79760542707811	-16.9732620597302	0.696765159001902	2.36511319484392	18.7304632558378	13.4007058833616	2.59792778231139	5.04254718024521	-0.0767473220961679	1.89569929077816	0.458842818330726	9.85954717058544	7.95988323177287	0.0665327802865413	0.196445971231625	2.96601272839359	0.017837548879765	0.114954733979981	0.00053143188328618	notdiving	0	0
737643.498398148	737643.498420139	0	Jaune_06aout2019_calf_new	0.505382832504041	1.34335459758562	4.43484127902205	0.444421570167444	0.656369906276551	0.00294992514273451	-0.0506329488610348	0.520757103218967	1.89810899563586	-0.103820917869945	0.0423402312888666	0.00243626558984368	1.91902646182618	0.0712758079140282	2.48622087944563	1.80676478930909	2.02673050008894	0.0039396683872294	0.276472384533945	-0.846113368435608	0.559729871333823	1.99694924067972	-1.28207518432184	-0.120322570738814	0.152032645443821	-5.93041813005847	-0.25279944171943	1.74899650566822	13.9751262678235	0.391445849992347	21.9314076660881	7.32996315944849	-0.808384349097976	2.26922153712065	2.93354201081113	9.35432388520493	4.47547417076921	0.0432759214372762	0.259496015823797	2.35759021288869	0.0150745364397826	0.083469683133884	0.000352549323623369	notdiving	0	0
737643.498421296	737643.498443287	0	Jaune_06aout2019_calf_new	0.668147155441193	-1.04414583961089	2.40833833450902	0.500471763170286	0.747879984925493	0.00756556386975275	0.104988796189961	-1.13491802883362	3.18724979513556	0.0533911199220419	0.124900214169349	0.000454770971232945	1.84929104661498	0.0807952222731483	1.94927576832908	1.70825292215439	1.99267625699423	0.00743400584730669	0.368658148732853	2.086092577038	-0.406169703669348	1.8031981097091	0.0960137442914789	3.38412332924458	1.21524356905104	0.305108812390395	-0.775331396805761	2.23056927689937	1.68606903997494	1.26926044856473	0.9401885462653	1.90454961073017	-0.650972445204138	2.06198615516269	0.0821873123171445	2.81900505896822	0.82139797213575	0.0534265452646752	0.898268873740367	2.54124786224019	0.0251913045832135	0.103176766956369	0.000615153242205789	notdiving	0	0
737643.498444444	737643.498466435	0	Jaune_06aout2019_calf_new	0.78363372587719	-0.167597786513218	1.59356289424111	0.720598616496869	0.851087595587553	0.00223474007340851	0.0328214679528158	0.190828801215515	1.73114029565338	-0.0202387648608134	0.0957727649975465	0.0014234380162473	1.83025871121952	0.145350499803959	1.90496436512536	1.6852119148421	1.978736026221	0.00692024950364485	0.617823016758259	2.01046574142386	-0.460583552584564	1.88622675061306	-0.160806344592506	3.37770428172236	1.36415953428735	-3.63653837898505	0.515615317756895	2.04720931053112	4.71704703141559	1.95537837540434	0.745272307516321	1.49085279039768	0.353418872027236	1.72506588199965	0.709516457443304	2.60193292123914	0.416350626975325	0.044870126635423	1.08048609217606	3.9986859621985	0.0125166270881023	0.114036589337693	0.000664557666216345	notdiving	0	0
737643.498467593	737643.498489583	0	Jaune_06aout2019_calf_new	0.757049748513493	-0.0756378614341119	1.62323832674466	0.64235069379908	0.866524160747463	0.00723683504880916	-0.0587675013114322	-0.509009803562635	2.12171605319951	-0.101462037119869	-0.0301203104489838	0.000471219836538677	1.95423426513817	-0.133722047264578	1.65783993205298	1.84722363866372	2.05177429133932	0.00486840291156798	0.439419374925521	-2.23063847100222	0.981557300126491	2.85111633562784	-2.75937373703506	-1.00365766155756	0.28791729039999	-5.60982847524113	-0.0671722507424471	1.72403446555591	6.32516765512849	4.92732720859263	0.203589435368009	0.81366436544147	-0.261991936575669	1.69012746216432	0.667554112587861	0.914526798004741	0.00672367834369646	0.0647561765402584	0.709869554800514	3.07417015528009	0.0186193575488097	0.145691661436013	0.00115430906268891	notdiving	0	0
737643.498490741	737643.498512731	0	Jaune_06aout2019_calf_new	0.556890528561263	0.0867225914997664	1.48132563077859	0.453564175394562	0.656770493409969	0.00590623375430321	-0.199158459732383	0.398584328876248	1.78286377380599	-0.245775115429062	-0.126724497825936	0.00165446763729118	2.12329458218035	-0.366503583183141	2.23610561210334	1.919085850792	2.28127526006433	0.0117466356889029	0.292788318148738	2.98572361405019	0.100282780184127	1.71419735731323	-1.22549683133249	7.59855272809344	8.24454693719211	-6.3236559949899	0.982804018667514	2.62268532442705	6.60404263396007	5.62261443328978	0.101022423810774	0.678196640569135	0.155169409149535	1.56797503035309	0.0338085380712541	1.37176039766393	0.212159649241778	0.0634790249178534	1.46577245295652	4.16406916570872	0.021919440115833	0.158744502401017	0.00142001945970389	notdiving	0	0
737643.498513889	737643.49853588	0	Jaune_06aout2019_calf_new	0.101538111765743	-0.503882489431199	2.37332730912605	-0.0823236568431346	0.306332322484645	0.0129152130316285	-0.10394509695651	0.343809151796497	1.80789292820326	-0.236331531756003	0.0802622369767326	0.0106891100604652	2.14216367638753	-0.27292449972083	1.90379791788082	1.93518028055326	2.30010982207224	0.0133468398900629	0.631472452944168	8.85506334139152	-1.08568533444118	3.0006354476284	6.02802417852106	9.97812819049131	1.45654237987296	-4.31640839821429	-0.791716527339107	2.25825065969498	5.20514868286705	3.91800446878182	0.183752579209521	0.714687096170428	0.0614604469588229	1.46441484910219	0.0399959551910949	1.40087276886069	0.242090739610301	0.1042737459577	1.07014469112135	4.29409303982834	0.00943712114257129	0.254493381841561	0.00306300026942785	notdiving	0	0
737643.498537037	737643.498559028	0	Jaune_06aout2019_calf_new	0.286328510522458	-0.314627916778354	1.28773639502061	-0.0205731048694598	0.515322298340293	0.0539488092797912	0.226465603735588	-1.10964449703747	3.00072055190138	0.124013532430469	0.265898044699289	0.00191246509594237	2.09629970990019	0.632796083659441	1.68784727070924	1.80478575007884	2.57417796498102	0.0950844073177636	0.469815076282327	0.507165229909278	0.619823567262382	2.02228318266957	-1.74992811646215	4.82897126696502	4.89339098355426	-3.91143712343719	1.4329344839147	3.86604808374207	4.22477108296742	2.88047792255538	0.158127129161502	0.963758538276421	0.868466865479436	2.3566163210105	0.0611913321930129	2.86005779769058	0.812575147791589	0.0865580419849369	1.31477799181416	5.48631325638434	0.0185547343300431	0.236814421559185	0.00246541390624682	notdiving	0	0
737643.498560185	737643.498582176	0	Jaune_06aout2019_calf_new	0.667676064771724	-0.475518393485097	1.98909874895475	0.556114568112106	0.737897682938985	0.00391424453422933	0.0877254391432683	0.226913301573378	1.68363411415476	-0.0190539828177715	0.222489364080255	0.00654855609135292	1.87392958066258	-0.352243827022486	1.83930315745838	1.76439289553236	1.94548572113175	0.00359501325561343	0.557441371509803	0.836104023030951	-0.124918234272743	1.56618298601149	-1.61029892138055	2.96071974323662	2.58092023111753	1.37132550796875	0.0441308867087309	1.68964120811495	2.59447214278632	5.49415980402024	6.93234991600204	4.20336039104952	-0.534140970705107	1.95964436589505	3.14722548164367	4.85161970458977	0.328779544841404	0.0613520844903693	0.421342796476814	2.55306822803265	0.0170084530434331	0.114858664564983	0.000634001566528807	notdiving	0	0
737643.498583333	737643.498605324	0	Jaune_06aout2019_calf_new	0.675208718121257	0.6546672616229	2.11981730024051	0.620089828927958	0.760788393767303	0.00223026545075525	0.0436744244932688	0.484540276583396	1.84875887313216	-0.0228421661548027	0.156459386475416	0.00371842213198643	1.92110519843873	-0.267957679364383	2.15580229327318	1.78165433539365	2.02911468115732	0.00569261150514782	0.513591066096807	0.547530100363161	-0.327271004848208	1.71435268910982	-2.89753918591153	2.96872272242461	3.99028230158121	6.0059785582719	-1.05533732784927	3.01027245167081	3.84910150013054	6.88370697905298	0.831769147178605	2.27373081027009	0.0492105924622599	1.83786194143817	0.172537433696854	4.4139780187747	1.78932147009722	0.0509067355874726	0.592833168745336	2.49104089320441	0.0130418834809793	0.0999027622112913	0.00056563060332814	notdiving	0	0
737643.498606481	737643.498628472	0	Jaune_06aout2019_calf_new	0.9840762250677	0.0443392662593046	1.59663038756746	0.783086982185682	1.18146354798921	0.0199323646107597	0.215577015309861	-0.778997717014128	2.55581713579844	0.169066070975263	0.237510351434389	0.000422193942673843	2.0636787135953	-0.245158652903393	2.22920166586194	1.91245273424955	2.18421405371124	0.00675218745501936	0.454638467946879	-3.05320589494171	1.11695580646168	3.03241677813547	-4.09094491621202	-0.354364721259236	1.31519487144553	-0.275846842370335	0.332786898648268	1.80472840166179	2.96196100169253	3.40770369825306	4.30457107003914	3.41172699921029	-0.592401209682673	1.9477169618207	1.12616598553961	4.63026134953168	1.42976986324597	0.0347406339161214	0.409165568883507	2.09743956503464	0.0169322739900636	0.0608757852742295	0.000159409367781013	notdiving	0	0
737643.498629629	737643.49865162	0	Jaune_06aout2019_calf_new	1.30449699904984	-0.0547454947130072	1.4427235577408	1.18792728404847	1.41530622010874	0.00724783975046964	0.0362577518853267	0.0892034202537535	1.7045880290051	-0.0862897943253093	0.169593524626684	0.00692873466006519	1.82506533266674	-0.43030017443317	1.88690224187893	1.76579092600727	1.87593100733671	0.00133975830327309	0.466037464128116	5.90254327514844	-0.305004056861455	1.78321946256326	0.816653323031274	9.69124336157235	8.39834921310928	-2.85612922817207	0.331920000008548	1.55803813341714	3.25159730637377	2.29837914101148	0.123567733310805	0.556511422173257	-0.366248533243163	1.80862490770464	0.067466947384144	0.9004330168558	0.0792349988068383	0.0415437545935703	-0.0499510729092479	1.96617855324727	0.0169837065331446	0.0639880635121146	0.000184148025765118	notdiving	0	0
737643.498652778	737643.498674768	0	Jaune_06aout2019_calf_new	1.13449717345521	-1.11933425694126	3.44632653211879	0.974413877939493	1.19874596614777	0.00389751799838187	-0.107733793625364	0.82582222382845	2.3800085599345	-0.122999006197192	-0.0761270089758879	0.000229796992182232	2.0693812442059	-0.0411155371782676	2.67915872215243	1.87658653906708	2.25524510063657	0.0084682222677874	0.584036065083514	8.3928405167318	-0.457605038969723	1.834402916341	5.76517308501219	9.99835776643857	2.08229442803058	-3.67696025337102	-0.481115513314182	1.9341952841738	5.82528491609806	2.32420217772434	1.30514339035428	2.12749550925995	-0.359790019024036	1.81872610014005	0.497479497483786	3.28409178294189	0.834506508209589	0.0591656948030562	0.813053372200076	3.08163228436641	0.0313062537105963	0.117255047412504	0.000557663514035699	notdiving	0	0
737643.498675926	737643.498697917	0	Jaune_06aout2019_calf_new	0.971187474418702	-1.26029602781088	3.52103679358647	0.858977822032649	1.0127523432098	0.00239550765248455	-0.092987131823422	-0.844756185837702	2.34795802478137	-0.172841860982608	-0.0585633314028885	0.00142911989389819	2.28860044944099	1.04895686756657	3.13830018280192	2.19114944950046	2.46339880450738	0.00588458274552854	0.501500927843037	4.44838847026227	0.969244221650021	2.948753860381	3.78894723722802	5.98829577873112	0.426256585925515	-9.60347902563088	0.192699157219159	1.787681022647	11.9394991286762	6.82203356889746	2.6480815850579	2.78478662249157	-0.57912205375176	2.05755481547679	1.73629022955248	3.36690276197403	0.281260808305863	0.063500156022755	0.142395116740833	2.54897191565405	0.017109561817206	0.110504624899235	0.000613391581750098	notdiving	0	0
737643.498699074	737643.498721065	0	Jaune_06aout2019_calf_new	0.68405500517349	-0.859314487781027	2.52443717379217	0.377834203645285	0.854467896318668	0.0197490039350984	-0.2634812115395	0.993529338870899	2.70960155915121	-0.295807604173315	-0.18598697121414	0.00118731505702963	2.12974475221508	0.922678008472428	2.27178432825667	1.95519760034707	2.47898431986252	0.0327991075692418	0.318728163789012	9.41701628265484	-0.523675527426763	1.91555282160724	6.35669650679531	11.1978955297829	2.61835436579718	-12.104088031728	1.32286591663097	3.65586468811222	12.7494773903136	10.1817246832605	0.56405589665733	1.84833139383683	0.757402199014527	2.37573511006027	0.107841162179546	4.92560841938462	2.14904345016314	0.0458711455647135	1.80483851609943	6.8511671374561	0.00284656185925407	0.144725989168487	0.000913741129326647	notdiving	0	0
737643.498722222	737643.498744213	0	Jaune_06aout2019_calf_new	0.0522188818016292	1.6837040092759	4.56296491107865	-0.0270901255478325	0.33123897355325	0.0108914060800574	-0.142424570416918	-0.139111500028558	1.67697460553055	-0.260502487067106	-0.0389511935147237	0.00534930330809388	1.99025851341134	-0.173176225774946	1.63636094854656	1.82395289215289	2.14113645673989	0.0126123481394824	0.273458009414162	10.5364548252888	0.474245570397419	1.66955875079913	10.1293374007659	11.1867078211302	0.149214677374093	-2.49660944685923	0.167318081331364	1.75075237421012	9.68916384132208	5.8848390713031	24.903851892846	8.21493408524819	-0.94416965812597	2.58530055946154	5.39083316630255	9.42136513080335	1.64007019258116	0.0675342777024177	1.41330177531654	5.92584091420422	0.0190097450602551	0.181912794291316	0.00135051065769847	notdiving	0	0
737643.49874537	737643.498767361	0	Jaune_06aout2019_calf_new	0.135910325378582	-0.50375733007677	1.68823541829509	-0.0540329404022505	0.266449487914715	0.0140922012915546	-0.0173731028894659	0.530988664102187	3.83222238434953	-0.0334711529528699	0.00236855238938233	6.48735550176616e-05	1.81475828876492	-0.571899463274139	2.06410660598826	1.66422279696671	1.90506468553542	0.00586635619044997	0.240398239234266	10.6282500301837	-1.15541383833636	3.75945643256775	9.47786583319725	11.0717325139039	0.187385464581434	11.4552173249185	-0.992650773762479	2.65287350358044	6.7407043291743	13.2817205141453	4.40769732685557	3.65460458600963	0.358039408268181	1.74618307127738	0.0175109758150028	8.21001295100183	7.05035905829755	0.0484068318717541	0.454934189596092	3.01046808513328	0.0209401654087402	0.0928181445975663	0.000322820341140328	notdiving	0	0
737643.498768518	737643.498790509	0	Jaune_06aout2019_calf_new	0.0200119456292478	1.79357493200417	5.80199299249334	-0.0536239677977083	0.256805417241427	0.0060979542249927	0.12340964831638	0.185833572001399	1.72088474367802	0.00908863358151348	0.259493687958405	0.00669376748307234	1.90103222364229	0.0523782865004358	1.27817388416052	1.71700806340043	2.11186150699079	0.023064936170034	0.281833204336186	3.68763364565408	-0.0208281654025027	1.68094012578718	-1.79001376195887	9.07023462886464	12.6638683525183	9.7583821695591	0.293700180430513	1.70372300228063	7.71813782157095	12.5135275270969	2.63624221503853	2.54093926262194	-0.871594637512115	2.43857392220778	0.323948934557002	3.55837459780592	1.08539496065988	0.0584912516593488	0.168631483418512	2.13550984607508	0.0245527959282174	0.103317268109872	0.000543454476998368	notdiving	0	0
737643.498791667	737643.498813657	0	Jaune_06aout2019_calf_new	0.641829016402535	-1.01683946956373	3.17329132264146	0.417464880518686	0.73986793321747	0.008986092090175	0.30641202322907	-1.04809773320116	3.0706228863453	0.244521693686084	0.331733857790518	0.000683313002193168	1.94093455175599	-0.122956563626643	1.85239995270975	1.89404365199383	1.99106881969036	0.000932968618933037	0.422510795183359	-1.99682241284305	0.877928888421997	2.40371717589854	-3.40242861197337	1.22217089317407	2.30702721226136	8.71174830649272	-0.288242688969253	1.55312292215259	7.72086626214981	9.42874104468656	0.394754811679266	1.05134494298253	-0.490439228940167	2.04958301909291	0.183545815237262	1.60697607146967	0.222538928662008	0.049751164706419	-0.0864714130183354	2.31991665626156	0.0179723596292467	0.0776522479809097	0.000261861534541355	notdiving	0	0
737643.498814815	737643.498836805	0	Jaune_06aout2019_calf_new	1.01681363420531	-1.19759022333871	3.19333479942154	0.857579270534193	1.07775536502861	0.00470067674443392	0.0588311080432245	0.254522889272458	1.77656360287004	-0.0494579209624203	0.195880292403068	0.00633194164587412	2.09624445353227	0.614091550625784	1.62630593287448	1.92232706395275	2.40426047985556	0.0322658830182995	0.574678723747303	5.95957448299883	-0.829441732422708	2.33929340675656	2.90109958030365	7.29564424968321	2.12003054739823	4.79245729684994	-0.338260938539388	1.8269930566163	0.835361030415045	8.89462682014225	9.95976471720392	5.82860640532568	-0.583369442880427	1.98124625187337	2.4790089645859	7.65025464625751	3.04436792418894	0.0583281441163745	0.366227593418803	2.22974084664023	0.0202012197561668	0.107927977681517	0.000647334236208142	notdiving	0	0
737643.498837963	737643.498859954	0	Jaune_06aout2019_calf_new	0.910089117148465	0.419157279614138	1.5459016854524	0.818136847051614	1.04030183855271	0.00744920140549331	-0.0503709661402946	0.772272592794799	2.21693321838898	-0.0718940128147487	-0.00430566256442274	0.000503615821869423	2.23128759131359	0.171269776716854	1.95973032045653	2.05914170679958	2.39384550561824	0.0100248637979268	0.516119057906964	4.4572536376398	0.0955699162561218	1.68788429631428	2.39822286398313	6.69791708933066	1.98826440779016	-7.66195876268273	0.699006024751381	2.15720430324123	9.89080815247417	3.08852606665574	5.08080930778819	3.66078360006903	-0.0249461603376417	1.57457090343978	0.00354945908555662	7.1999690305312	5.9672103682558	0.0759315133296802	0.0614868480293101	2.18824522692542	0.0255479992330757	0.121956053652534	0.000733745813198352	notdiving	0	0
737643.498861111	737643.498883102	0	Jaune_06aout2019_calf_new	0.98672218956269	1.44104445001782	4.14668217417159	0.936584551228076	1.0654553033382	0.00109772159878835	0.0571946196136883	-0.470326201063929	1.91010986371341	0.00281255062142279	0.0911759171002716	0.000834158339306212	2.20698620755529	-0.463973625584206	2.26902704807553	2.00258668327279	2.35755742142996	0.0108032912098764	0.640779162086451	2.00511606822145	0.840858155953657	2.68590099545408	1.74052677196629	2.59122791527291	0.063850773484161	-6.45953447882896	0.274641465073772	1.7568370416476	9.73760139816144	2.14122067686233	6.17800326990155	4.03187526607978	-1.04077123059809	2.76267367221085	1.49801804457375	4.98383130195127	1.23014140469476	0.0650428850259747	0.09603020522753	1.85116842016158	0.0179380442521151	0.118752531309183	0.000822793462950375	notdiving	0	0
737643.498884259	737643.49890625	0	Jaune_06aout2019_calf_new	1.05781654938603	0.330754577078364	3.29657076397881	1.00972410563902	1.13493393365394	0.000968950118454797	0.0535446609757419	-0.542646883016246	1.96810098993689	-0.0119589899061085	0.0913523813593109	0.00115724190232861	2.39724621156837	-0.431938276768549	1.94148559525451	2.1504300674183	2.57205273366115	0.0170555800608121	0.554517680374898	4.72265433071716	0.101964559649624	1.73512555542895	2.74268940841936	6.88900723966214	1.76350792246944	1.80149314044393	-0.258973312650419	1.8902523752926	1.67385086600189	4.60993309478874	3.73594448607428	3.27221000946418	0.569318400307535	1.89406390253973	2.58946760935613	4.54311840762031	0.457769074373468	0.0829824246610117	0.412480311662393	1.96768497773875	0.0334923770838039	0.151557071464839	0.00137671466513714	notdiving	0	0
737643.498907407	737643.498929398	0	Jaune_06aout2019_calf_new	1.14002332782795	-1.83272672559059	5.07545718776019	1.03320916246865	1.16680502410813	0.00147122286676698	-0.0649821279644244	0.937678010138401	2.74386659799035	-0.0845994327520933	-0.0206364717722783	0.00038526040286957	2.5271113177335	-0.292208573520357	1.94919736955301	2.2965998197989	2.72083023735112	0.0191961510750079	0.567985616446206	7.71558604285607	-0.563454535925162	1.9963792584541	7.08973778703238	8.0901909682456	0.113867569780005	7.53344149087221	0.0180350006687526	1.72297139718357	4.87056915292646	10.2074554727546	2.94574619564365	2.92402181175783	-0.910582677153857	3.19670696834628	2.18755122511779	3.24468294076914	0.0857422992262745	0.097758407950934	0.191316656645586	2.14960379400937	0.0323216739263118	0.184484911424131	0.00189622603162848	notdiving	0	0
737643.498930556	737643.498952546	0	Jaune_06aout2019_calf_new	0.978349787673679	0.291899650062629	2.00096286331502	0.892287000114551	1.10206980302341	0.00457741488839667	0.102891726105257	0.0345236465695001	1.70571085721972	-0.0296848160503058	0.239727393929121	0.00768352263223557	2.66374631065592	-1.14049390389684	3.76662630878541	2.41334885565668	2.77080404366655	0.00937851460937647	0.699359239769199	4.30703212168845	0.355223894564631	1.77981637508648	2.84881170194423	6.39913159723591	1.40813645306485	9.41062601599596	-0.936918817022826	2.55511461558456	5.48390792091567	10.9886738319302	3.21647374505467	3.62669341709294	0.240259109513066	1.63410027691046	0.205537458750528	8.04235723692442	7.25258586613669	0.122947782673673	0.239997707571705	1.95064689141529	0.0400449031318418	0.243411195487104	0.00383411565508724	notdiving	0	0
737643.498953704	737643.498975694	0	Jaune_06aout2019_calf_new	1.56365397208219	-1.22059961227219	3.45065862250311	1.15313897515797	1.72141022378174	0.0281038250772691	0.292783150643161	-0.642733901748215	2.22023039305394	0.262029213371625	0.308861855451003	0.000214631044326986	2.79919815589743	0.541775444817221	2.53543383391854	2.65060658703621	3.05653972561823	0.0127771484702168	0.426738680900204	4.3323078512051	0.172050081381942	1.65311137667545	2.88870525559206	6.05566558731217	1.14974853101194	-4.7142891976813	0.177988299326179	1.74063411896917	11.1966114534283	2.95572405918649	21.1397499408482	8.095944808013	-0.989636848696258	2.64891180385714	4.20365141808594	9.64491648068951	3.07973011306796	0.122936929502984	0.512856841342947	2.41124005276942	0.0678028884744943	0.201490566815303	0.00140090434712447	notdiving	0	0
737643.498976852	737643.498998843	0	Jaune_06aout2019_calf_new	1.9718048394494	-0.430325027837	1.58504460008181	1.79287583447908	2.07291351066575	0.0112679870988704	0.18244689286901	0.5674011266732	2.04032348998642	0.149531771597858	0.237539714716724	0.000795904340411212	3.02930012336818	-0.194438090017222	1.9006765408708	2.79544788325473	3.23422721589852	0.0163294905726935	0.654443048328107	5.41784035049432	-0.651351952619873	2.02974837426331	3.29752386203867	6.48966487282821	1.17356699137369	-9.42928020726831	0.771856163411728	2.25247486713783	12.4759777333862	2.74721194156229	10.3651629502616	5.84591663258266	-0.0763101680138577	1.57620606492752	0.0244385010317194	11.1911203698101	14.3846900950597	0.183268233951754	1.704914031377	5.99751728697561	0.093676446862821	0.412598457089419	0.00560056487870866	notdiving	0	0
737643.499	737643.499021991	0	Jaune_06aout2019_calf_new	2.28539890632441	0.414777104552206	3.49785202086835	2.12820660596705	2.43579675790721	0.00532093104089991	0.123718972088653	-0.714912904655131	2.28738099834863	0.0784714470593391	0.148119239292333	0.000466097453711568	3.19523750025178	-0.690502534654261	2.38411673963756	3.01258518373625	3.32084261095864	0.00791370871031177	0.234781802498404	2.26017591696091	0.78163195978367	2.6052867221568	1.56616351292046	3.75350442726824	0.416177531425052	8.43172950651961	-0.294118948082602	1.78103129112445	1.62809990458128	15.9919906696065	32.7699890415248	8.9569505234088	-0.753069725885796	2.20971928627426	2.93810472629815	11.7464676961832	8.50834627153817	0.214477855367382	1.18006702692784	3.38918172188742	0.0902163642464721	0.459906919890058	0.0109476218730686	notdiving	0	0
737643.499023148	737643.499045139	0	Jaune_06aout2019_calf_new	2.4264546309374	-1.07998372418062	3.04613702654994	2.24507919155324	2.50870149576569	0.00718988739289226	-0.0204964598072247	-0.0604801719468834	1.75760987688504	-0.11679394832363	0.0706021247879404	0.00351510192559854	3.1578555755289	0.102690088447601	3.37039002034648	3.03086620821302	3.27635507896946	0.00322279944103247	0.24115075322894	9.09173226141496	-0.100653999722473	1.71051568266586	4.18842993530088	13.5559666140405	9.19288239308629	13.5924682884596	-0.703951962825327	2.12325476946124	7.32312578981616	16.6201594565548	9.63316295370673	5.26072750777407	-0.28120155221323	1.57389739812215	0.200683609741343	8.90063034490971	9.56898638525429	0.313096521868933	0.274289735708659	1.6607364911054	0.106238649571534	0.560504214470584	0.022306326656354	notdiving	0	0
737643.499046296	737643.499068287	0	Jaune_06aout2019_calf_new	2.18762947597885	-0.816473198590308	2.21141024292575	2.01481471545556	2.27030767823699	0.00766522721923803	-0.195371382139262	0.544810855907875	1.98180198406281	-0.234784045064639	-0.12652707473531	0.00126314389467269	3.08796175117802	0.313368811600069	1.74467494645564	2.980956462072	3.22492553870608	0.00639755375621789	0.351094239966567	14.6151220830037	-0.562744728949325	2.04138472655676	13.859589559874	15.040088313882	0.143848453248604	-0.0875364190423506	0.534426774053485	1.9772694339595	3.95515801435815	6.43306275532519	11.4279359414842	5.21883541232306	-0.246455089063849	1.69592456594271	0.494500549627807	8.84750498515252	7.82982452659175	0.224790640511795	0.899608365848486	3.10833570451223	0.0843133325704545	0.49709622326918	0.0129277396075818	notdiving	0	0
737643.499069444	737643.499091435	0	Jaune_06aout2019_calf_new	1.75121504574442	0.250053184425704	1.47878224351341	1.55347176863507	2.00667569099119	0.0281628597552519	-0.20104553872344	0.307368086694437	1.7263831001751	-0.234410787122139	-0.155168438876729	0.000710314604796665	2.97797646247613	-0.996828768730312	2.51954811404764	2.58508956513107	3.16411544234662	0.0389011530755562	0.113613751028477	12.7562696092396	0.682931008865937	2.1251993740859	12.224601644716	13.8211650144928	0.281299058920363	-2.85197001152861	0.24667153280005	1.62968180202003	4.01054157560984	1.28587298987921	0.912201869233868	1.50167086414605	-1.0976762523898	3.19616169980112	0.0593350628890174	2.0840716916556	0.362997116693798	0.176241075717709	0.677769499052539	2.72450203249067	0.0496005524400177	0.372457354693845	0.0086057387464604	notdiving	0	0
737643.499092593	737643.499114583	0	Jaune_06aout2019_calf_new	1.44957601449866	0.0803485619415821	1.75936432027469	1.38136869113612	1.53710735675218	0.00266949276083104	-0.131276611779534	-1.70454725290792	4.73728075045303	-0.14249015710513	-0.128303116404064	1.64656548657868e-05	2.78218505926084	-0.598760419911602	2.4683840824498	2.48608196226855	2.96298083509968	0.0176010754656083	0.136128871867721	12.1052275458689	-1.33272251382715	3.51443667188595	11.3335614629457	12.3393924064303	0.0962343664864263	-1.27830387027317	-0.774489757253837	2.20891954102338	2.18049129034845	0.856402188657551	0.196328363163909	0.882152211547727	-0.308752748535148	1.64797396108492	0.0139823590485776	1.44170701021359	0.245163920530189	0.102181001220778	0.649535666600736	2.56072328047011	0.0246635556838874	0.210155566226709	0.003204117523128	notdiving	0	0
737643.499115741	737643.499137731	0	Jaune_06aout2019_calf_new	1.19739267511381	0.85110531831723	2.0831601458035	1.04589564574192	1.48286249661919	0.0274461857560943	-0.0801694516329306	0.169788044647778	1.65101985831806	-0.124230896809232	-0.0286343686453401	0.00104513690723887	2.77707038765542	-1.10369262460444	3.18524455024815	2.3405282826252	2.96796969515924	0.0316202258171794	0.287115853264389	8.24719094983992	0.226014436718848	1.69128895893755	6.36407738768664	10.6444050829638	2.07355210009003	-3.06242001146472	0.605132183416917	2.10443598555677	3.31361815960658	2.59744182481619	0.0528079909466059	0.823155937204556	0.0521198932849187	2.11833548793425	0.00126604136038509	1.72751813757852	0.234052140714945	0.142636177352863	-0.137068421631201	1.46901436378439	0.0671646708825886	0.221280916202897	0.00271105723495383	notdiving	0	0
737643.499138889	737643.49916088	0	Jaune_06aout2019_calf_new	1.05067079567411	0.920416154364135	3.01553676628434	1.03121083552487	1.10062787396731	0.000403049331843952	-0.1103190474922	-0.585973097885212	1.99756980328839	-0.271774261900066	-0.0216578560016623	0.00695507697245134	2.55062032290198	-0.286926477323334	1.71288077899744	2.42434885136701	2.65475225611533	0.00599995008292974	0.139625806892266	10.09206925121	0.407474918001281	1.83211573187765	6.41800112664793	15.5867588268712	9.17955128235347	0.81031729282804	0.134701813902422	1.73267680193312	2.13753623594401	4.14173435372625	4.10492299121087	3.48253095997846	-0.955908937586313	2.77946845283964	2.38822790907564	3.96350166215062	0.231967462814126	0.120600653727205	0.336469035682977	2.248055621677	0.0643416352257205	0.201510646738347	0.00139848113640818	notdiving	0	0
737643.499162037	737643.499184028	0	Jaune_06aout2019_calf_new	0.633280091747629	-0.627054211664398	2.11727178564617	-0.117888319947527	1.02044961597217	0.14427280715301	-0.383384052212919	0.597085987889396	2.11020225253287	-0.430788160516145	-0.29610796328222	0.00182214266095005	2.33951913609722	1.3653377842375	4.13092300060155	2.20302607458454	2.66216705173636	0.017542342302048	0.230619830573633	18.4795052298172	-0.72067547253494	2.43214928053628	15.7064122561592	19.8200394542856	1.54381167872252	5.66131636433578	-0.607323760017139	2.11313639472405	4.54908170416742	6.26362136406207	0.297493301397128	1.86913314365744	-0.0250324843602636	1.90220451856796	0.134763178300769	3.69506636335933	1.1430296540906	0.0863204022578315	0.183078038033626	2.31782689922538	0.0311390150093343	0.163519840651749	0.00145707084589416	notdiving	0	0
737643.499185185	737643.499207176	0	Jaune_06aout2019_calf_new	0.100588505879359	0.853196699313884	2.33641730922112	-0.117888319947527	0.483762747453487	0.033866250434674	0.112919470928762	-0.11838830174504	1.6849688063592	-0.264498987766373	0.44854381384237	0.0547858273838819	2.31633865744073	0.512639568551212	2.77431892483232	2.06633387884403	2.66548718409222	0.0301805162144638	0.437141622578381	5.21967828482771	0.186990824548399	1.70542139066523	-2.7761325230839	14.8318118359279	33.431929926617	0.146393452546552	0.195648830338791	1.70785547669446	3.18000565421253	4.17957506783149	5.8463409646278	3.75279243684448	-1.01803221804817	2.76201368756	1.46004151644936	4.68994296975757	1.01989158111725	0.112181868404791	1.6666329199577	6.17680831158033	0.0292337031327971	0.309864859677033	0.00385363976463651	notdiving	0	0
737643.499208333	737643.499230324	0	Jaune_06aout2019_calf_new	0.904444065367226	-0.408670937312293	1.49896113541806	0.483762747453487	1.1895768842363	0.0770202033086267	0.385088615976375	-0.813921513395748	2.28346526127084	0.135252461143181	0.497410290313944	0.0142689052558726	2.2540632815494	0.134100125995293	1.75305824780018	2.07888822653974	2.45540708424211	0.0148937146741533	0.622794781975512	-1.15534504418468	0.678628214571537	2.04802916800678	-3.65572781464615	3.85646007453065	6.44280295856201	-2.39569103695185	0.68394191541191	2.06894807538961	3.52139261840861	0.122001312291388	1.30742755533567	1.94655774339192	-0.403030710470482	1.626087461508	0.144689940513063	3.07230050693986	1.12992851550794	0.0743906573358556	0.596131594045116	3.11055893346614	0.0248697541544847	0.158578149043274	0.00113658617737659	notdiving	0	0
737643.499231481	737643.499253472	0	Jaune_06aout2019_calf_new	1.11352371333882	-0.900365069201338	3.18214664190316	0.890035950093973	1.22526884414847	0.00905715445450509	-0.137846327316314	0.728497783435147	2.17634297905394	-0.249731919957464	0.0982286895196007	0.0134329162956631	2.26788059026475	-0.205831936815192	1.91215096073566	2.04474981679128	2.50337014598991	0.0197035842183405	0.515650200566867	7.03374605035234	-1.06586990351731	3.14704362390469	4.47937250386744	8.06829741600537	1.12162258813751	1.97730014340429	-0.701857808377107	2.19007265091781	0.176340055824089	2.88336465772184	0.777449223311002	1.42605040804662	0.0458411706464887	1.63216427076335	0.0247117339082767	2.90088260065664	0.945943754612676	0.0700073628030985	0.821222198175229	3.41408932510463	0.0243396521233971	0.140678049288161	0.0008713988418555	notdiving	0	0
737643.49925463	737643.49927662	0	Jaune_06aout2019_calf_new	0.745464285145862	-0.282084199230988	2.00746616440258	0.69614616175537	0.78827771088484	0.000935708966526476	-0.0221455057853809	0.0838501060273169	1.69973158102171	-0.210823910398737	0.182787134638424	0.016586008792916	2.45232170697118	-0.477683062127375	2.72303599082862	2.35511564941368	2.52922073848585	0.00196070003399436	0.537138749613317	1.28654508836175	0.258734595460633	1.76436282388546	-1.82877816441672	5.24951128962271	5.33597627829866	2.38501475219222	-0.327506624803275	1.87773620960785	1.75738800843032	2.84621470745098	0.119744370636559	0.660815915808177	-0.0418089172762841	2.14776031785386	0.298797541153862	1.00641949434058	0.0401291524708467	0.0890747218329717	-0.218010579806493	2.23837271557165	0.0365914279805032	0.133925771583282	0.000709168612872219	notdiving	0	0
737643.499277778	737643.499299768	0	Jaune_06aout2019_calf_new	1.18988927519284	-0.570423929694137	1.76306894812449	0.807702969212953	1.42188867073311	0.0532453285941382	0.290597681629864	-0.99246629688318	3.11045185781705	0.238516147083265	0.312335307855324	0.000459984267693403	2.37228108688478	-0.588021494829222	2.34207287882406	2.18240810649889	2.50342388228487	0.0102211694057876	0.435617096118014	-1.74298722868473	0.72243368390293	2.14662087736404	-2.37283420832287	-0.443133439773935	0.416927449242865	0.294582399217679	0.0395780714586148	1.69810124405145	0.799148529640538	1.43827917937326	0.533828179621211	1.28794522784647	-1.14453154003215	3.48478174838478	0.808737011098531	1.47474809030784	0.0363944649293254	0.0809236064953896	1.42323585404536	5.32301248641046	0.0196085150815783	0.207533244386991	0.00192639027356891	notdiving	0	0
737643.499300926	737643.499322917	0	Jaune_06aout2019_calf_new	1.57453133639473	-0.191872654940786	1.94378361364411	1.41769683572467	1.70648055756083	0.00849183769237514	0.136962112115093	0.0117756112600134	1.78057631822383	0.0317656150100162	0.242394188153341	0.00438105031256642	2.31045902975674	0.172097376581712	1.67767790201295	1.97426372505473	2.62043407198034	0.0463201052787782	0.235494480273044	2.3326321924787	0.12281483635119	1.83221714745708	0.206792736397115	4.69641490774646	1.93534268910513	-0.311814975910993	0.703384070935342	2.1288555981363	1.03818612271222	1.1900814172113	0.55727674638527	1.31407776136697	-0.269764631004412	1.55340445972853	0.0634493052049607	2.25076968661918	0.644533424252284	0.0714847283350072	0.805139005486529	2.3183246322434	0.0157873438851332	0.160765597701435	0.0021541365961691	notdiving	0	0
737643.499324074	737643.499346065	0	Jaune_06aout2019_calf_new	1.64489122761452	-1.42554724167705	3.82710410821925	1.46979843873943	1.70648055756083	0.00512779458671838	-0.115327708059114	-0.189455084474727	1.8153519366328	-0.274165687727025	0.019967014429994	0.00846799619342835	2.10610813792469	-1.06583262503934	4.07154883910641	1.99158854735741	2.18223538658562	0.00199921831984708	0.26013958973378	9.01374720881704	0.25989726323313	1.85098129022126	5.0100271649365	14.0304583751789	7.93964623916709	2.82364358062932	-0.870311380012518	2.39650856902566	1.41478839224051	3.42283283462706	0.432144745388763	1.1084125622094	0.146749029220522	1.58444443727994	0.0614753497457462	2.21782732134589	0.541690038793264	0.0489216403063995	0.649554935512294	2.95363374980239	0.0217031727194099	0.087831276302518	0.000324193967007102	notdiving	0	0
737643.499347222	737643.499369213	0	Jaune_06aout2019_calf_new	1.09907296170492	0.028746622528201	1.78542235268382	0.710089101580475	1.46414282645811	0.0540865130748157	-0.426690360872757	0.641271050105481	2.04386916813371	-0.494914867773911	-0.292757284452277	0.00458144276903092	2.24140960966817	-0.590171203614021	2.36759929926747	2.03868323049174	2.34178392310514	0.00751307212625613	0.240687584145994	20.2545228451984	-0.363939080880426	1.79048986982854	14.6719995708506	24.0510984988899	9.71091657238632	1.87910457895682	-0.144506081509181	1.73012410497176	0.338265829381591	3.21405215259482	0.861544808820343	1.51543951062555	-1.30570763293039	3.53785499379215	0.906758368618316	1.7166200864195	0.0580035297233657	0.0688806817052648	0.409526462124162	2.01674523051825	0.0289203050391489	0.115331853700764	0.000666486435491461	notdiving	0	0
737643.49937037	737643.499392361	0	Jaune_06aout2019_calf_new	0.225613409097007	0.326276677716762	1.71611272542038	-0.0644831359292826	0.656277567628665	0.06079444015509	-0.308063899996355	0.380824754464249	1.84662707893482	-0.484339683325255	-0.0536389058506802	0.019457447190336	2.14966950217545	-0.340655251550059	1.88467875309837	1.90217516439251	2.35211667341579	0.019573461308065	0.273534096895506	18.3688781810427	-0.54870899102404	1.98173870358798	8.51812734671551	24.0481677582886	25.9224945293896	-0.511307915964872	0.612806444813145	2.14119323291287	0.880104980958191	0.183173131343721	0.111898755519954	1.06905664547261	0.435909392577785	2.75396476077122	0.0198350397516887	2.54723429429038	0.428844923399888	0.0638956558653279	0.384647355308671	2.3047945240187	0.0147358190988721	0.138730866248393	0.0011562548758382	notdiving	0	0
737643.499393518	737643.499415509	0	Jaune_06aout2019_calf_new	0.155333080040333	0.556394026551127	1.64706787284118	0.000801486962572322	0.43610839134071	0.0269065357952488	0.205647315512937	-0.400395236007607	1.88406572614056	-0.0223023199608813	0.362855739885415	0.0153263895707089	2.00457054852088	0.196252240502276	1.69058360180508	1.84736681780582	2.15443202200551	0.0100794217530151	0.237378111414332	-2.62163446863013	0.465348035870535	1.90853991024817	-8.85183527045216	7.17385822091715	27.3828118196904	4.73475934803278	0.312576106144689	1.82193902113687	0.194730197685113	10.7826739531386	11.5709956796975	5.97293619740769	-0.533499500257151	1.89799121853744	2.93591673587152	7.67433227175527	2.60671708653161	0.0965300719280558	0.0599623192537086	1.7468804006259	0.0267379606849061	0.171461907683732	0.00226215744834592	notdiving	0	0
737643.499416667	737643.499438657	0	Jaune_06aout2019_calf_new	0.832465600227788	-0.220075497513406	1.61190404232401	0.486728125871314	1.12027568145744	0.0479298720574743	0.363998821267344	-0.629281682967786	1.99296238302903	0.32626738462666	0.383873546677159	0.00038151083188954	2.08654135942911	0.529430247913976	2.10637029995787	1.89815423722217	2.30954241619025	0.0183876866645652	0.22755866454814	-6.18025771232874	0.230152382186426	1.69153907963365	-8.98692210982023	-2.58224214666514	4.65547562081387	17.0238937925282	-0.839371308776823	2.35238169154371	13.0237095436076	18.7711378541067	3.60665251235839	3.47122000342754	0.160749080729368	1.60470482246085	0.318523699378904	7.08496212301436	5.4269961017879	0.0592835916386975	1.38569834679967	4.24142402664148	0.0240366396327397	0.145462755695936	0.00116390052423485	notdiving	0	0
737643.499439815	737643.499461805	0	Jaune_06aout2019_calf_new	1.408366693843	-0.0702320486877121	1.61087395303144	1.17394809960261	1.61869628835021	0.0249350382563175	0.26122208732738	-0.171790373233553	1.85554512570063	0.205251244850654	0.30990046387301	0.00105370292644683	2.14540652554623	1.10691471222889	3.68781502007109	2.01531846481539	2.40773582794188	0.0102823599752633	0.537993601636616	0.0534461773907836	-0.597676638216128	2.2362503768905	-1.52669214159886	1.0379769604134	0.601972073625253	13.1582280390522	-0.12482096769224	1.7308781246256	8.06930935265718	17.6718266094837	9.67833498266955	5.65176791518035	-1.26337799741046	3.44561852271046	3.7559555014182	6.31942066467569	0.592573693026273	0.0684023586321373	0.289859535528094	1.85828355665963	0.0293206025801332	0.128599140710023	0.000986534927831342	notdiving	0	0
737643.499462963	737643.499484954	0	Jaune_06aout2019_calf_new	1.88598380231375	-0.621522605312058	1.80219669217488	1.65613369123124	2.01326918677706	0.0161568425431317	0.121168897645374	0.575175782815827	1.96425799753891	0.0886971334031922	0.180980630777023	0.000969460480670843	2.57772916281238	0.00528182818722465	1.80182090942952	2.3434412422033	2.79286426306763	0.0204517539946352	0.392192023051589	2.0648009692927	-0.730698773716534	2.12986754806694	1.32609787462576	2.43329808599334	0.136603052030425	2.73431714060579	0.295159983743869	1.88450213140419	0.109471908444348	6.41151670202601	4.14168071543851	3.54915193763874	0.240057927664396	1.85632204978074	2.22400071043244	5.14475365319658	0.827027523768912	0.12064708986504	1.0406932280122	3.46723807143899	0.0501541815958001	0.277307972432686	0.00364499966794938	notdiving	0	0
737643.499486111	737643.499508102	0	Jaune_06aout2019_calf_new	1.98630809258639	0.656720079004379	2.18118736898473	1.88699705200489	2.16017383449226	0.00823365691554098	0.13641640879871	-0.0269786117448854	1.56351912010954	0.0910201819841551	0.18015657581673	0.000965875507973815	2.82416615076093	0.639582828934525	1.89082537598046	2.70342520403488	3.02250780640039	0.0133296317262323	0.322368458872716	0.500352545028698	0.136446126212558	1.59002684331055	-0.90064799589765	2.15730601560437	1.12870873467192	-1.18314366368914	0.675125089727857	2.2915624099786	1.61125325038995	0.331871979487592	0.154178088581561	1.23475478735776	-0.0914977168283152	1.86293768411062	0.0601095588527921	2.39436386532587	0.484161324833529	0.0878206322337846	0.774935660638573	3.30137469886026	0.0181133890786688	0.204321888925932	0.00214187898773765	notdiving	0	0
737643.499509259	737643.49953125	0	Jaune_06aout2019_calf_new	2.39438919956216	-0.735339177434039	2.49137345026975	2.2361237149554	2.48732533537206	0.00554997045510082	0.124308675734867	-0.564035836213383	1.98796072608273	0.0228320355821545	0.180951372495464	0.00273204323964422	2.70991895123233	-0.231126438116097	2.18153326394835	2.47643629834212	2.89071166397169	0.0157633986095346	0.543744173926644	1.72435493068137	0.521693797439356	1.94784287938033	-0.895723146073259	6.15734810131499	5.37185123678565	2.41302329198731	-0.208805442948697	1.67069774124879	0.421124946576793	4.67216027998907	2.93679177588359	2.56398964186393	-1.15546011722455	3.14995479193584	0.346940571620082	3.39404145495606	0.850883427568089	0.105243145418502	-0.0849363913255066	1.81837065431033	0.0264969642108018	0.178147755741504	0.0023201184281298	notdiving	0	0
737643.499532407	737643.499554398	0	Jaune_06aout2019_calf_new	2.33669021347836	-0.0747285102096277	1.29394527873544	2.15579632074027	2.52867373323388	0.0214779231383019	-0.124258912350967	-0.0672220829849262	1.8143257203577	-0.265457795599627	0.0087687369922082	0.00726378068421304	2.48291007159607	-0.707003599668514	2.46268642516539	2.22642791944854	2.62665639848773	0.015600125452314	0.331389128299535	11.5190348955521	-0.185516596721821	1.81441803529731	6.7484065487806	15.5990898125822	7.72048620122276	2.36959827549892	-0.556718031698907	1.97371638098241	1.77607052662416	4.70685433715108	4.64720772408762	3.72094382199395	-0.489992078255523	1.8804755773434	0.10919674998288	5.86868398013275	3.76695870377206	0.080097239633326	0.636012780471022	3.21215684650993	0.0237024517721178	0.162783993030027	0.00113833163687304	notdiving	0	0
737643.499555556	737643.499577546	0	Jaune_06aout2019_calf_new	1.81594634210063	-0.157376253141372	1.82629629527477	1.4192471772764	2.13632583133465	0.0495361439350543	-0.475537811787831	0.154063609491687	1.73746610922837	-0.610314810281424	-0.319089785904005	0.00891899838426035	2.33051167278169	-1.03599979530112	2.87337684303942	2.15434806248917	2.41818569405318	0.00630922544084291	0.185031874754511	20.1490555605752	0.0252570957953693	1.75271325614753	16.7320495031047	23.611689054267	4.81530367117934	-6.84518336067805	0.727216277839829	2.18830953816866	8.43181408187846	3.51829920271594	2.67662211862495	2.82534725696831	0.0265367562298989	1.54510273214554	0.134357418158653	5.58933464177369	3.58957565834378	0.076473905480644	-0.114519077267209	2.26382064337028	0.0339821613188361	0.122204956787372	0.000598155854470604	notdiving	0	0
737643.499578704	737643.499600694	0	Jaune_06aout2019_calf_new	0.61216559859242	0.135319861837735	1.62655015134438	0.0402474269883609	1.23249237172481	0.151840064662091	-0.55961802106161	0.762780021178676	2.24746471187368	-0.635461470298909	-0.395777655200024	0.0063134623781409	2.15261924946697	-0.516521595556378	2.08938360539583	1.9653895809443	2.27703446196943	0.00961148176718516	0.163482425611968	23.6274438358156	-1.14003190883914	3.00894122261205	19.2476680341847	25.1913813598951	3.50305467683421	-5.0231232005015	0.181410439451399	1.74010075513857	7.93744209708937	1.5576883340009	4.30448314832762	3.76691202293822	-1.13702398667151	3.02379738468987	2.17249396006521	4.35427998633943	0.464089972566426	0.0536156359427673	0.683711318904171	2.5786598435433	0.0191150775484794	0.116447320621787	0.000745450730385253	notdiving	0	0
737643.499601852	737643.499623843	0	Jaune_06aout2019_calf_new	0.023344806198946	1.24874687459254	3.28084771697329	-0.0182151058839508	0.142646097808222	0.00273167775258326	-0.0349257810227859	-0.162539536636693	1.77442003259837	-0.30504196488614	0.198903732985737	0.025708284809052	2.07545487740637	-0.495816338343243	2.0312830431757	1.84953554595675	2.25912990024448	0.0154354875331531	0.217408130535303	3.82500381555287	0.0666284735024041	1.72088955689761	-7.56099796916385	15.9487138230851	57.4779911967114	1.48648436279304	-1.00428115030565	2.68828117389227	0.400473949540689	2.22672378102887	0.706032777002585	1.61306678471276	0.307560099328666	1.85526532204867	0.00454644692041507	3.51852127706856	1.20126242857244	0.0740093307723223	0.603702511089974	2.79904691596122	0.0209654177050483	0.148618462960007	0.001174291628856	notdiving	0	0
737643.499625	737643.499646991	0	Jaune_06aout2019_calf_new	0.324109765224904	0.472085944129621	1.72745420923642	0.142646097808222	0.610120866864912	0.0246511628232364	0.328990925519385	-0.800316312540365	2.35063170590757	0.235592269385165	0.370965456869901	0.00193309137286393	2.02405801397355	-0.600686803547726	2.19005400888343	1.82545695183806	2.15140279779699	0.0109953805659455	0.36686562312742	-10.953785481454	0.641729309127839	2.20645373539697	-12.2949256029892	-8.37910313391011	1.49190098219046	-0.77755299060978	-0.0182015455777669	1.6674493582742	3.20872178590196	1.619215468593	2.53635121779892	2.63035830822591	-0.627645756260891	2.17189120734575	1.69743531134269	3.12264217569452	0.199685820914876	0.0587034054649653	0.762977526122374	2.95934556835323	0.026738042313114	0.112947994850678	0.000573508147487876	notdiving	0	0
737643.499648148	737643.499670139	0	Jaune_06aout2019_calf_new	0.995532001099896	-0.833056225272495	2.07019834082289	0.660435244037898	1.15740994312397	0.0318520528603298	0.282089484757573	-0.4258894561532	1.88422876239033	0.153929526903353	0.367155907314586	0.0047651375018276	2.15608233644331	1.36698148387429	3.41840268408108	1.99026918951381	2.52131185683608	0.0274184010388527	0.576055973612615	-1.23052746639572	-0.252741273408116	1.77460125088976	-7.69194780102132	3.89008811464581	13.9132074200301	-2.5299374150111	0.916348381494913	2.48434670988014	3.7154341805265	0.339801971792513	1.73632456034674	2.43258061869213	0.0656124924412168	1.52224371507611	0.111178079998847	4.72956221574977	2.5870852468545	0.077994392406765	2.30160670477795	9.13550135336317	0.0364994168973417	0.225318374076119	0.00171205160648338	notdiving	0	0
737643.499671296	737643.499693287	0	Jaune_06aout2019_calf_new	1.31137297172333	-0.177036768586982	1.41416083523373	1.16098553671573	1.4401582116934	0.0108070818029445	0.0187796865255382	0.547935964061659	1.98671738534181	-0.050409408971863	0.137592653030629	0.00376575301851668	2.60336509004831	0.385719612230862	1.59680401185356	2.34361835789062	2.95389550029462	0.0436597848648392	0.547800882113736	5.14748563900866	-1.62592185186122	4.45775784060779	4.18200630078674	5.39282276961743	0.122962102617341	4.19723968513771	-0.719300113582189	2.13890538603329	0.81275819336749	5.81010609904356	2.79117629077377	2.66071953973293	-0.0946900060702497	1.49521219084262	0.146628527804211	4.76588839251489	2.74096106604343	0.122499634160001	0.344287472329963	2.47989247441887	0.0477947711726932	0.214068955714928	0.00198040689464496	notdiving	0	0
737643.499694444	737643.499716435	0	Jaune_06aout2019_calf_new	1.22569059988886	0.0776619550947074	1.34256680092234	1.15788203093794	1.2974191732501	0.0033257280909013	-0.0315522721578749	-0.0485577535383557	1.4747782696525	-0.0509751306600155	-0.0130157372847195	0.000202043456487813	2.73840558439268	0.47443051730075	2.14587521637222	2.55128275188552	2.97090150398992	0.0166304948077425	0.548442431788501	6.02763562394936	0.523235606013545	1.94413063748146	5.31451360597889	7.22333949673901	0.396507950653805	2.70052864879394	-0.0962120455547196	1.67174071440896	0.37704323490817	5.48601492525377	3.75921943184097	3.22443106924912	-0.850637731422199	2.76693232592115	1.85678311221435	3.8388159197226	0.340153437055652	0.139684103329261	0.174154957606208	1.66043769112088	0.0525450815994417	0.24204841389629	0.00363835571039775	notdiving	0	0
737643.499717592	737643.499739583	0	Jaune_06aout2019_calf_new	1.20971109357129	-0.169432863941644	1.30301721133597	1.10052074010034	1.30314961502872	0.00701814581326197	-0.0455834412670149	-0.0916869799433169	1.60038776669449	-0.0798363558472508	-0.0143818218043285	0.000504669641671945	2.3947572622442	0.420272197488663	1.91036756199313	2.23658154186453	2.57296586394705	0.0122282964267493	0.556086853604857	8.08255877369568	-0.55977788587439	1.9916062679582	7.54094780883008	8.40475620500546	0.0841790747099598	-1.5924585132052	1.408111903995	4.21498734369265	1.83531767800004	0.877930720121955	0.0700274302305079	0.692392419651276	1.20206873769299	3.2594795695063	0.036469607337911	2.10542718658241	0.349468799875641	0.0839354652602021	-0.219248201412254	1.86835718079102	0.02821261381529	0.127727393098482	0.000869578710735459	notdiving	0	0
737643.499740741	737643.499762731	0	Jaune_06aout2019_calf_new	1.06410893970546	0.00524468000144998	1.50836260424149	0.977511601724607	1.15366733371406	0.00457915520591133	-0.04539808019344	0.522023219111189	1.9322429821411	-0.0829689853825719	0.0185540275234544	0.00114943498342312	2.5912080017798	-0.224512122121936	1.81985296828014	2.35113495577783	2.7947091222943	0.0183258096821	0.598764853865594	4.36056970742272	0.0904733891662504	1.70718426794896	2.04515339196455	6.88222870158329	2.48914163113249	-2.18039721687334	-0.67605365346818	2.13586372320957	3.65790943302667	1.43401840807049	0.542309299151999	1.37710110391098	-0.186478935239194	1.68590038429834	0.0178278183779932	2.53108180245788	0.708174271345726	0.0917023130842519	0.58520240651131	2.34504020191202	0.0440859506538387	0.163496097945742	0.00123749477153615	notdiving	0	0
737643.499763889	737643.49978588	0	Jaune_06aout2019_calf_new	1.10006634193764	0.906648002926911	2.26422258791053	1.00943958315963	1.2843594285228	0.0108594156528903	0.0847392687302908	-1.07589325247244	3.07778350415675	0.0455731935067112	0.100494156233938	0.000271903510977717	2.41652707684394	0.151607487811803	1.47342717090279	2.23226096706544	2.62933005843001	0.0231428927323274	0.456473325595876	2.01296147581414	0.82117746101593	2.29489814626408	1.39103909040305	3.38607256137106	0.43369812097699	-6.7192233736582	0.149822769477542	1.77904229335901	8.72110659093414	4.43434823286177	1.84813923552921	2.34458309194346	-0.59499030849938	2.01044106932584	1.6794951662021	2.69790266795107	0.115359792945091	0.0805764563899817	-0.213989586835408	2.47082848842483	0.0323881564938053	0.119719000563725	0.000546901068562999	notdiving	0	0
737643.499787037	737643.499809028	0	Jaune_06aout2019_calf_new	1.24670984847944	-0.0178836382489771	1.48890410727231	1.20161469155847	1.30347929497235	0.00117463635910777	0.000833273437243634	0.268420350549835	1.7143048378477	-0.0503238213842988	0.0681567974444261	0.00157066051641846	2.19303744673487	-1.33422757739352	3.73851754477307	2.07225282087969	2.24852374870125	0.00224520895700735	0.435517637450105	5.04868667624112	-0.872484473998907	2.40485364588443	3.8128547229147	5.57095352694339	0.334243224342101	-9.75820463635915	1.12248131585603	3.02829138787918	10.0255493070164	9.04685362707712	0.0910697135210659	0.660504575908251	0.335824276386865	2.06863444016132	0.00558625088554504	1.47024233198344	0.188381793953042	0.0533856703891942	0.159279423994564	2.45386570545566	0.0195673585911222	0.0910734705025729	0.000421747672873101	notdiving	0	0
737643.499810185	737643.499832176	0	Jaune_06aout2019_calf_new	1.17670657579654	0.262178543408627	1.55756642383673	1.0939067263715	1.28004805803059	0.0052625608258776	-0.00854603412480774	0.468041927876813	1.83499239477231	-0.0516012583478883	0.0627688820358512	0.00150977005027593	2.33546488898268	-0.513722552007425	2.4352644870473	2.15414852194055	2.46039669001981	0.00744676448010257	0.571608038026741	4.2903417167466	-0.0568911085619255	1.66440639214268	3.10624195218116	5.410277809724	0.578097985291247	-8.45725224616059	0.178613899745276	1.75227324866753	9.74928629272992	6.92142921833436	0.823553359254897	1.49798872058162	-1.09592982396441	2.87136524244607	0.890357121827039	1.70678955877464	0.0685888842280412	0.0681377676696665	0.484378701508182	2.34017484117878	0.044179021067617	0.102770035558359	0.000277757596761701	notdiving	0	0
737643.499833333	737643.499855324	0	Jaune_06aout2019_calf_new	1.26269375636476	-0.0466507948834711	1.45300338940124	1.18023319344148	1.36220565329987	0.00458231088939878	0.0740111542760816	-1.17650249657719	3.29782903523765	0.0060582239147798	0.0995093840586739	0.000766255141661425	2.3668568643534	-0.484302091033355	1.80391919262804	2.13121622449008	2.53415283804637	0.019112329391378	0.516023451848892	3.25480909637038	1.04987250499113	2.78390054780932	2.81645960398847	4.40133106691833	0.251455963636051	-5.10398737785862	0.153505322974058	1.8664711852626	6.75330885156667	3.23195996661542	1.15982372302591	1.88315969354622	0.847528714582471	2.3262148533607	1.63547059543887	2.44970502141193	0.072553736103096	0.118884609737278	0.168504623796613	1.75505276690812	0.0334499270621647	0.217418746834418	0.00372929999236398	notdiving	0	0
737643.499856481	737643.499878472	0	Jaune_06aout2019_calf_new	1.30061379706376	0.877224427841567	2.53786893623485	1.23528300760591	1.40219059124226	0.00235574987346566	-0.135091654693687	0.508321663798218	1.86460468381389	-0.207365945198767	-0.00914652525983006	0.00460294727918706	2.63555491070463	0.232392599600019	1.70437106298364	2.44887662832243	2.86806637556038	0.0206089815986682	0.54409377347327	6.05481358738825	-0.771821241588539	2.20234525535066	4.61129502090485	6.73925766900407	0.50060583770321	-0.647852089145225	-0.151379440052227	1.71884595868929	2.98698946447423	1.36195241688351	2.00709588400759	2.34618642014079	-1.22639470336101	3.25222020656147	1.08812316909763	2.77779812410259	0.269097075137987	0.109466357278598	1.99526802002288	7.08677564861567	0.0539519461025865	0.29748648373727	0.0033028809700259	notdiving	0	0
737643.49987963	737643.49990162	0	Jaune_06aout2019_calf_new	0.917645969685059	1.43649380910667	3.9621648117733	0.852643258164009	1.13058423427128	0.00691199315175849	-0.021054158771364	0.117690469890638	1.66979491255683	-0.183945539843114	0.161218792569857	0.0131912035208812	2.82388740817127	0.39351855363638	1.76047654148555	2.690216994291	3.00348295873053	0.0123129919506634	0.206748497813021	3.34357134368758	0.16575074982411	1.63214672307384	1.19870369819649	5.93802640230204	2.63983297101264	0.248468594977899	-0.643096127175434	2.07420075966847	2.39681585701838	1.61618007962274	1.79632287604154	2.47502531521627	-0.314500882391774	1.68950282050412	0.166435931176693	4.25406037630506	2.09573140010615	0.132257135391423	0.728882760903734	3.30984126253541	0.024228114220258	0.273231021959556	0.00386906157461677	notdiving	0	0
737643.499902778	737643.499924768	0	Jaune_06aout2019_calf_new	1.19318224749734	-0.774417284326411	2.1202569128167	0.890110788348405	1.32706058697967	0.0223825916093154	0.108111969825637	-0.788291512271044	2.26126660247931	-0.118918384375726	0.210742369928794	0.0120809481143218	2.35885202733787	1.19227396811971	2.69701128170986	2.20086147810754	2.77686639544928	0.0455306588313079	0.119798025808503	6.56167121289972	0.450334635840193	1.89289892453635	1.37272067417732	14.5620430703164	18.6973818978124	-6.18599135563286	0.747318087393548	2.19912949255845	7.36122130914672	3.67289648117975	1.52096295613374	2.17067300743624	0.00590132859512515	1.54064330797931	0.0476194273169264	4.17301101114364	2.00628370385782	0.0726594057513467	2.09376419947906	7.8148614618279	0.0391285196475888	0.183890822385684	0.00112324965188021	notdiving	0	0
737643.499925926	737643.499947917	0	Jaune_06aout2019_calf_new	0.904010814350666	-0.668618223633903	2.0381793127629	0.108977948127246	1.27989363149516	0.157129433149671	-0.446045412613514	1.0086890415343	2.72755465761306	-0.531882969202965	-0.236209941635035	0.0087143777719638	2.36851189189222	0.379945655245083	2.96005411186614	2.16765980731274	2.61441562184211	0.0131141261528107	0.220804683996042	22.9142479939837	-1.04280186415708	2.99119397049552	17.9026836041545	24.9656821173429	4.56001996658152	-3.92271245517022	0.150392237034087	1.73689230936136	6.81427988021101	0.572882843268929	4.06369579823702	3.47951459043212	-1.27168323222809	3.35584832720627	2.13217313942856	3.92345614851757	0.301048020082256	0.0943542120280404	0.30169120976678	4.49769849306966	0.0164013110208324	0.182550932679948	0.0011775607568527	notdiving	0	0
737643.499949074	737643.499971065	0	Jaune_06aout2019_calf_new	0.0557390042831773	0.925208047941119	3.23826090629381	-0.0570283026133039	0.298333596098551	0.00903113536012891	-0.0770083414076045	0.0236677434147438	1.6800195336611	-0.44628940455438	0.30206571721146	0.059828381093036	2.24873272467862	0.761142220532354	3.13186937781079	1.97774929405913	2.59478933370804	0.0242154183484186	0.481319371782505	10.6634686213828	0.0388646309499875	1.6828358813317	0.115252447467626	21.5854888370326	49.1446672008947	3.17058792076187	0.0660665267520133	1.84241861344839	0.203202158389971	6.73324487980429	4.51923906073273	3.68406013644069	1.01897310924028	2.75193237577183	3.42231601128885	4.31673234687112	0.0789758521584871	0.144535726383775	0.601859954670066	2.04448557689013	0.016829864136788	0.333610490770235	0.0102690872923521	notdiving	0	0
737643.499972222	737643.499994213	0	Jaune_06aout2019_calf_new	0.67858688774101	-0.314960337324564	1.53733872043724	0.313486427634439	0.958896041250465	0.052399760543413	0.417201069642675	-0.751760931625159	2.54521718188988	0.33114904437952	0.457456959108507	0.00139014454976615	2.24396626139595	-0.795211508010382	2.51980573843782	2.05758208687068	2.35741743805384	0.0072816513098317	0.584149141735283	-2.25836078804795	0.511050171073281	1.92711813848779	-3.34890233803429	-0.48694625820987	0.916463771833134	11.3826888975045	-0.147560660617688	1.73406622998477	7.16491811449141	15.0348155193571	6.42689193369922	4.045332151429	-1.13800383032017	2.99492911228811	2.20766897992262	4.6970453144176	0.606366421584341	0.0657356558885501	1.10426958567375	4.10386078230398	0.0236874935886845	0.155133970602147	0.00105113562820344	notdiving	0	0
737643.49999537	737643.500017361	0	Jaune_06aout2019_calf_new	1.28296938396612	-0.626744986032388	1.76547242778767	0.988799570053365	1.43398607790262	0.0283261858021287	0.223552832015761	0.364803651659295	1.84864235674914	0.130470712278113	0.353450156608673	0.00512425290614456	2.354346089164	0.775782954944369	2.0302413492444	2.13890010244901	2.72219552144193	0.0409256463653358	0.546187286686179	1.98510698247071	-1.09315936533401	2.90346807555807	-0.100668186377546	2.77698966425988	0.807017471768545	14.6218967184148	-1.01994214144598	2.72564813554092	11.6921418760132	15.7651010751565	1.66573005370348	2.56476075611716	0.255631107903497	1.70378503285194	0.184378455961651	5.47043655283992	3.04806537275745	0.0804044080497981	0.850070836172397	2.45315770915823	0.0358899347640494	0.153441780710821	0.00134009384925209	notdiving	0	0
737643.500018518	737643.500040509	0	Jaune_06aout2019_calf_new	1.59533073268355	-0.335857976475909	1.73439194449431	1.42182607703679	1.73475473857137	0.0119086460811515	0.105306870116825	0.292030149853955	2.32766876706785	0.0881927590788949	0.125823648405847	0.000106859978203095	2.56405995785881	0.565832564891918	1.81966490620666	2.44737042674612	2.7478327529525	0.00935205807434725	0.363800204954071	0.297864075041169	0.249909257467311	1.70213078541281	-1.0967540627871	2.10409965498984	1.15165451508378	5.52592455708483	0.00568927763873275	1.74879426985087	0.0711571077533198	11.1450982207292	12.7339836787569	6.19204413635981	-0.64189413671871	2.18919373003083	5.48628530601147	6.56038867598517	0.113481901458175	0.0771545325732528	1.54451321289353	4.80472484882068	0.0314720189101421	0.219364890113297	0.00242106727288218	notdiving	0	0
737643.500041667	737643.500063657	0	Jaune_06aout2019_calf_new	1.69568835745934	0.501451472508815	2.53530146403733	1.67819672361248	1.72869371755755	0.000208951953537871	-0.00710810186838441	-0.476794867086976	1.9854685335889	-0.134969515470953	0.0764395246705825	0.00451301437193568	2.48753905702585	-1.0114488796582	2.62077202082297	2.19414102527543	2.60814039136535	0.0189227070958335	0.212949999086928	1.47003776001876	0.644458876353998	2.14545649521243	-1.08027016301691	6.14847218568483	5.42277996529558	-4.67456780243103	0.478586034270638	1.98983346240539	6.64187251814367	1.65434021038683	2.50873705981331	2.82751950720667	0.12107330149449	1.75167406870733	1.02002805215165	4.83771132021736	1.50005970149795	0.103511038125462	0.763099019704394	3.91597714718159	0.0118633798494387	0.254529870295608	0.00329156998573828	notdiving	0	0
737643.500064815	737643.500086805	0	Jaune_06aout2019_calf_new	1.38940414124371	-0.0645651692794223	1.79919885494152	1.08603000285542	1.67202588214607	0.0352566352038692	-0.386234559304343	0.244080033299322	1.75453857719874	-0.532943797657945	-0.200354094144092	0.0118390648267517	2.09988817974424	0.608270164769907	2.41180347241799	2.03647324572355	2.20709468317681	0.00240291371814681	0.172154445753561	17.0162273456692	-0.161415715447829	1.72942341764237	8.81213811543603	24.0312656784261	24.5801671732705	-6.89951029233936	1.27741117648561	3.54036332107218	7.08010521467816	6.38077321973281	0.0430750888085961	0.573077874030189	0.765603055205425	2.52639771056911	0.0375393095346532	1.53240718907759	0.198676718825131	0.0538745561019611	-0.302402169041885	2.0601265003702	0.0153273328853996	0.0837011399451815	0.000418332805634316	notdiving	0	0
737643.500087963	737643.500109954	0	Jaune_06aout2019_calf_new	0.366598993958989	0.206265398025706	1.64287117765994	-0.0268793832544688	0.881936103970635	0.100139709654449	-0.421911071083342	0.571986948034734	1.99805742513619	-0.546527254786209	-0.197609181687059	0.0133886885128639	2.23132196193759	-0.0392159008517779	1.89330117104386	2.14485765070889	2.32589778141271	0.00293118095480562	0.173012902423455	20.5315426564921	-0.689981136866542	2.13670361899965	11.0796952655835	25.1673867048515	21.9225901145886	-2.40519867273578	0.399142765747728	1.90954071643957	5.8576400344176	2.53489462335265	7.1024974543852	4.78972440269753	-0.115316395718642	1.67625058355684	2.20149752628207	7.07941707355058	2.60121672770482	0.0740726800779085	0.857238142089383	2.6258529809367	0.0137859336231344	0.178028699933177	0.00225844793126036	notdiving	0	0
737643.500111111	737643.500133102	0	Jaune_06aout2019_calf_new	0.0804038277817498	1.51800231924774	3.87561527541783	-0.0265416157490641	0.467779288501794	0.0213718137950325	0.104728905061298	-0.324924954326464	1.83866917937121	-0.164769507571512	0.305305375905223	0.0224581187815577	2.13200042323037	-0.489993834130707	2.40428024589177	1.63812121279426	2.45532845829243	0.055229435383432	0.308160580365877	-2.85118888104235	0.369609721778914	1.83646171310423	-11.5749950465045	9.58724631143055	46.994060806994	9.62059949537578	-0.245006765638689	1.77587119670088	3.2428363307077	14.6910244983586	13.539849178943	5.86568254790338	-0.700287950388333	2.10965446715181	2.83176928155844	7.32744360625503	2.27194825931215	0.143739781345624	1.03278659263127	3.25511239584663	0.0638719522628198	0.317589692242845	0.00462927770932477	notdiving	0	0
737643.500134259	737643.50015625	0	Jaune_06aout2019_calf_new	0.645151745260673	0.950711529196932	2.42001396974789	0.507905340447751	0.98338856085375	0.0290857137060468	0.371437216709679	-0.707148490603138	2.38725015453609	0.316680020530833	0.401599387190258	0.000650305196482312	2.19654099907239	-0.675020984978377	2.73504782945064	1.92965769343105	2.36098135889879	0.0141765324489429	0.590849715297621	-10.1492638900329	0.64357437526953	2.01197138334213	-12.2733723920253	-6.01176844773318	4.45960255643652	15.303681340717	-0.762755774958736	2.45966366258126	14.2515421837127	15.8195720018283	0.232201443665566	1.30197228516282	-0.354861643587936	2.04960705363291	0.0961200501032286	2.40494193743789	0.428584589832765	0.0528027755313362	1.06390390088856	3.9287483969839	0.0180879306734332	0.13051385541414	0.000788257039356905	notdiving	0	0
737643.500157407	737643.500179398	0	Jaune_06aout2019_calf_new	1.3555643957336	0.22106952389642	1.68802683110829	0.991013925988214	1.76223375920697	0.0650311685168587	0.383374797246424	-1.03535712116278	2.77299659158081	0.32309738103338	0.405484781672334	0.000697363767701764	2.4131869641243	0.525246053509685	1.69540978859473	2.29009633254095	2.59020677109026	0.0121150282311087	0.537489279354589	-1.61314324082631	-0.284744316808079	1.87336137549372	-5.4775659190934	1.42054199432226	4.64400076494634	12.644230589007	0.308016501621015	1.86212339365528	11.5623054615922	14.0609980068165	0.62175358511094	1.35559120684069	-0.0457716823351267	1.67474959149296	0.769307477730259	1.89447318393775	0.136540719350801	0.0804304598689108	-0.0641922934777564	1.91237681226714	0.0240426897473637	0.130068461034946	0.00108474104346246	notdiving	0	0
737643.500180556	737643.500202546	0	Jaune_06aout2019_calf_new	2.00482123578593	-0.0950716035914057	1.71760725740053	1.82429411474955	2.14079372505932	0.0101744423749416	0.154985050487455	0.175364227159733	1.73046172776191	0.0469427419870913	0.282651634901638	0.00591161885843621	2.56770428716034	-0.106504768241257	1.70747319578882	2.35370321899991	2.75556524975731	0.019736507763519	0.522517723087132	4.1912568267966	-0.0818293614869009	1.76840153378953	2.17896331571288	6.05181467620175	1.51483305092534	11.3845882400758	1.36784795907708	3.74113891876814	11.146539300715	12.1163758507259	0.0825969966667989	0.772319687373037	0.833048514639256	2.43600328137553	0.0267539518815729	2.15755330948258	0.430358150703422	0.100337135172738	0.371194236332548	2.61161757589735	0.0173609251044322	0.216435677389896	0.00281850682681931	notdiving	0	0
737643.500203704	737643.500225694	0	Jaune_06aout2019_calf_new	2.07766753501746	-0.350348470155784	1.76309544175283	2.00568240679227	2.13888632672444	0.00212635580962473	0.0669628951328702	0.686997682890633	2.10129054328686	0.0275440175899472	0.146896966818429	0.00161428198172269	2.8116949386186	0.504891880936771	4.41922399052126	2.56256663038306	3.0766455021053	0.0124873043327422	0.701396614166743	6.73477023356071	-1.01359504193775	3.09429081373264	6.00263603323372	7.03946149106624	0.0927878583509367	16.2456614926094	0.205289100722046	1.78785299209577	12.8383983370751	20.3416664398675	5.75542568053874	4.45885827745659	-0.629915138383394	2.04369614297935	2.90827993425319	5.26195701586542	0.62156460144524	0.188519701906467	2.32945263481876	8.22488321137605	0.0886466922630166	0.575651437131136	0.0133718183474981	notdiving	0	0
737643.500226852	737643.500248843	0	Jaune_06aout2019_calf_new	2.48609445885259	-0.0228640065556629	2.59169581905166	2.20254291528375	2.74521594157601	0.0208472341685229	0.261527361253249	-0.686167847026621	2.15281584554676	0.184566095730171	0.300039219070081	0.00144478885359187	3.04310162120545	-0.0885302938521009	2.04407244535067	2.82028120005218	3.25626168097502	0.0184712553373047	0.729675187545368	2.32912551958325	-0.0829541043548695	1.7495322364106	-0.872730733651834	5.29658197468652	3.8733841249501	25.2176537291089	-0.587526128762865	2.02770950788048	21.890611925996	27.0328154540315	2.8867887925415	2.72796164651685	-0.223847866487433	1.70396573896823	0.00406165534884111	4.98939055466037	2.71781579588668	0.24059233415338	0.834104138223012	2.77265956261532	0.0762571799209558	0.531627907631115	0.0188346297877368	notdiving	0	0
737643.50025	737643.500271991	0	Jaune_06aout2019_calf_new	3.04313391560722	0.219451473367801	1.37097523329184	2.76826472424749	3.32593654280367	0.0415048948954449	0.281366893506348	0.599455039031968	1.88588412660259	0.271779981202856	0.298214937589816	8.41096434996705e-05	3.15073209370807	-1.79330945910004	6.85947486385467	2.91982800659201	3.24132778356809	0.00510056876687898	0.590942173027799	-3.51049388558355	0.680393564386597	2.15686667894873	-4.50828844099574	-1.53949622436524	0.94432424126279	23.8203443717807	-0.433194789412961	1.89528004677307	19.1418696239595	26.9068043426101	6.34291851365017	4.42742519886891	-0.434319004349489	1.88089360268118	1.26268696786603	6.47173159200298	2.92927862835739	0.341781636695919	-0.000869664088432311	1.77201547057761	0.0760177751640508	0.642252882858561	0.0332711024822622	notdiving	0	0
737643.500273148	737643.500295139	0	Jaune_06aout2019_calf_new	3.59260123551324	0.34326502392471	2.15403876602938	3.35386358771538	4.02750023689112	0.0402694325977368	0.34430162836461	0.22010038024278	1.72242953240987	0.279817822695465	0.424050476319844	0.00223382675751115	3.44046775742597	-0.412096121065513	1.86723298939411	3.22635474064146	3.59843519171893	0.01308792836623	0.820744327295227	-3.81874444342954	0.313733688208644	1.80177955973672	-4.49850539212838	-2.87447421168243	0.278803643414562	13.4885419253432	0.484552670572669	1.90695295873607	10.4355062213084	18.4946964647592	7.05528099256689	4.03110228827111	-0.495785501068014	1.90112022060112	0.0301433309139711	6.46569557658462	4.57709624060869	0.458384187766005	0.647629999694258	2.23351236241462	0.120956934961938	1.02337425685743	0.0670939223697324	notdiving	0	0
737643.500296296	737643.500318287	0	Jaune_06aout2019_calf_new	4.43287472481434	0.360995382961815	1.63920618458498	4.06479717437935	4.91294926161107	0.0866487911852689	0.443221056910883	-1.04553382118763	3.1554510809649	0.395255917002851	0.462729446605521	0.000385269181511103	3.49581306741498	-0.0744697810885657	1.9117608272561	3.25152153046576	3.74280133889316	0.0216955083956345	0.417374358105813	-0.804272133032683	0.465741592523478	1.9992569231381	-2.7519153481311	2.11137630840634	2.29924147810542	13.2460877523818	0.463227784662079	1.8961823743628	10.4385205543997	17.7479572629231	5.7597464128344	3.94762020298589	-0.59376026819773	2.06215356993697	0.535179289500359	5.85803697448483	2.97625315500514	0.427012650654815	0.747694651151341	2.41968699963364	0.100598684075729	0.976575553390643	0.0760651155118805	notdiving	0	0
737643.500319444	737643.500341435	0	Jaune_06aout2019_calf_new	5.17109558015927	-0.663589284446462	1.79234104708824	4.91893948172648	5.31178608789445	0.022012586381022	0.269283236313565	0.200406479899416	1.72718106367518	0.175163495118938	0.383449353021228	0.00463353011922514	3.57025475151237	0.0838861217324689	1.63899340545184	3.45000028857371	3.70438962205733	0.00729547170490277	0.31870095859511	5.98532391991691	-0.444576445550839	1.82933196256547	2.53732618704302	8.1096916357195	3.56308523826448	23.5836595545783	-0.0223131392250392	1.78999802208119	18.3337609603715	28.7365714086671	10.611549877311	5.76668552500925	-0.506722555472998	1.98908262401151	5.53892049222028	5.90214153314219	0.0134806227782973	0.684966586993757	0.707417998553698	2.72965878316174	0.0903351767298117	1.474512853374	0.139371316309277	notdiving	0	0
737643.500342592	737643.500364583	0	Jaune_06aout2019_calf_new	5.56041229945073	-0.589129399459378	2.03444129610247	5.32020159780342	5.69801667111966	0.0151233410717535	0.177437984500836	0.419407551467233	1.62720368506877	0.160973230142653	0.202289843073596	0.000228631812573658	3.60342573723273	-0.971365271730816	3.65317458314311	3.38532798340207	3.71436842606567	0.00704167591937576	0.334167093321717	3.85471044566391	-0.294390805707568	1.74426880829959	-1.57556650871407	7.91810042781386	9.91506234268297	34.114970524037	-0.272835689222708	1.81027758261952	29.839306578981	37.438274749587	5.90607844393786	4.106706096463	-0.473779706215771	1.91402666620978	2.03773412673728	5.44288134641652	1.22554674683454	0.987423948964912	0.00919967154972347	1.92475895640472	0.286475990045988	1.79780990240318	0.21390384874037	notdiving	0	0
737643.500365741	737643.500387731	0	Jaune_06aout2019_calf_new	5.89174571740497	0.0573981752512342	1.91541498637999	5.66449815047415	6.1113885935793	0.017296197583657	0.109084769888812	-0.531528647049956	1.98661776488118	-0.0421206624544931	0.200162786988574	0.00623097594330373	3.58699262802468	0.34053753220649	2.66624735647214	3.48863035827091	3.70322764762571	0.00324462233069073	0.143479708922945	-1.99369470674285	1.09644224632803	2.90408871582767	-4.12402877759042	3.70425098006218	6.11784355169763	38.2262424283672	-0.51008251838978	2.12917103293142	37.9674516106511	38.3707682086832	0.0152540059028651	0.41714655808155	1.43121202495455	4.61540879974793	0.0173878282599464	1.23294605198612	0.0897019741427717	0.746331071058027	1.16820567069121	4.19422894828553	0.0545514916896104	1.87545854190858	0.206500179852333	notdiving	0	0
737643.500388889	737643.50041088	0	Jaune_06aout2019_calf_new	5.71944170397351	-0.112403211185932	1.7809477143679	5.29418547218368	6.07763030779384	0.0654822537311423	-0.289662512995766	0.499879084520153	1.92673043578205	-0.395727661197164	-0.114488678938385	0.00859585566369177	3.56451732984487	-0.40745758045343	1.78949909288441	3.13285814249853	3.83770127478828	0.0562466070412801	0.171218959989474	19.9939518869599	-0.271773483987253	1.76257247904908	7.69386901327188	29.4445199175406	50.5110161074034	36.9604139908684	-1.08386211396335	2.96906165538677	34.2963914308732	37.9708737921027	1.27893949854506	2.27524897868378	0.740278782483439	2.23733520353515	0.245178453498742	6.4849069826963	4.15074102179469	0.815326335342005	0.675745717570603	2.66229128072446	0.134327700771054	2.01493126423788	0.298127147443534	notdiving	0	0
737643.500412037	737643.500434028	0	Jaune_06aout2019_calf_new	5.07993755871137	-0.243864482037376	2.05363765915942	4.82196486917739	5.28696884309351	0.0188683584295639	-0.306646110781747	0.347271550440912	1.75353615969417	-0.395960290830811	-0.177153957212842	0.00541239382840796	3.47368059841449	-0.102124696728661	1.99100213628205	3.37688829293672	3.55980418825519	0.00275764461764255	0.306976402937785	26.6207474435725	-0.657331506558102	2.03739389534133	19.2715935581937	30.3229925136159	13.8824419198487	23.197974771653	-0.242542149825233	1.78661484589064	10.1384832020185	33.6479007326036	56.4771156125496	12.4895138969493	-0.695922721446469	2.08862560108805	7.19082730174857	15.0774305391544	7.02963701062792	0.422841031871594	0.370416034145977	2.34921005019778	0.103559567922244	0.88904298166478	0.0518153907668801	notdiving	0	0
737643.500435185	737643.500457176	0	Jaune_06aout2019_calf_new	4.64633019016813	0.21129502447408	2.01760613705587	4.55799143061454	4.77747986681752	0.00490718748632096	-0.120118256937063	-0.594257200268118	2.07325647805863	-0.163957024906044	-0.095919264782912	0.000477025775299713	3.32014188969457	-0.0930489339924007	1.59882052117726	3.08151062730036	3.54754564799484	0.0225267424637119	0.545670341283386	12.9095731570607	0.982717189966235	2.62602574204539	10.7914795212244	18.3180378883393	5.8631630564287	-1.60583827673073	0.548082643231533	2.00620016358386	7.65030553480623	8.66887293870504	27.8268097728784	8.20854477610538	-0.155725058512827	1.69271488432257	0.979110786994877	14.4078019533776	19.4722297426504	0.370150643559301	1.0658237967249	3.68389545423	0.0455313504998947	0.997175936093358	0.0568055122237069	notdiving	0	0
737643.500458333	737643.500480324	0	Jaune_06aout2019_calf_new	4.2868026999939	-0.901116892838513	2.47810083813394	3.78775654953439	4.59249815886936	0.058812656683753	-0.330414790665682	-0.0429372530425759	1.73319944234495	-0.498418009367372	-0.169210408841276	0.0110569516047575	3.02809111859988	0.182905945959031	1.66899255336912	2.71306193047104	3.36003517892865	0.0491755844644758	0.575209734241329	15.8204656775762	-0.0718662230374169	1.6842492040338	11.7407170448098	19.6590789655298	6.69809205030006	-6.04388725620559	0.307494074575726	1.66892931630718	7.78173582979938	3.54178953994645	2.17381100438956	2.24373637704218	-1.06661989502553	2.87739679643916	0.261748048584137	3.10293123112145	0.843241132546961	0.23111718602868	0.797614150228686	2.99130033327137	0.048420806419618	0.535341067876012	0.0196819967874538	notdiving	0	0
737643.500481481	737643.500503472	0	Jaune_06aout2019_calf_new	3.32347324538057	-0.460238783796572	1.86969501241001	2.79037124350156	3.69254205118991	0.088343591726992	-0.602769631987962	0.807592616456515	2.31744852265528	-0.642347914531634	-0.514075013905287	0.00177280329232534	2.79906468930197	0.0727389659253705	2.30286145404436	2.55953658710482	3.03624095748458	0.0177193030412933	0.277622905927578	20.9409189090612	-1.30197336952356	3.50391204551521	19.9250020857934	21.2772177538581	0.164907618708644	-2.74773241616344	-0.812131602767656	2.71724679692063	3.32778229200868	2.48418883198956	0.0605807583920034	0.789396568316229	0.581214916829275	2.80270264455859	0.0486586811790516	1.88615773414226	0.244577557372424	0.14409848716427	0.395610504632584	1.98961672811182	0.0773617484975455	0.231991887663873	0.00234517032037506	notdiving	0	0
737643.50050463	737643.50052662	0	Jaune_06aout2019_calf_new	2.16473894825224	0.29582427636843	1.95025063170024	1.78848076536323	2.62169132986437	0.0714003443287194	-0.481673941340495	0.366294224425166	1.86902206018066	-0.619136248582686	-0.289553533620749	0.0112072218054328	2.79788040074832	0.692978445072199	2.92555964924206	2.66817452293815	3.01223968680913	0.00821726972209623	0.144672688445406	18.7631089779388	-0.435240085765166	1.95094454744714	15.8544748479244	20.7392472799549	2.4036756783402	-3.87898505370609	0.529228266767841	2.07054453240089	4.23324169847844	3.33170833913979	0.0789008289864834	0.518565773037129	0.476131670800114	1.73804639817394	0.284227143926061	0.910721859899789	0.0480189065536882	0.163022885832996	0.2795527937887	2.21396672777806	0.0161395664196755	0.320780395187349	0.00841407064898347	notdiving	0	0
737643.500527778	737643.500549768	0	Jaune_06aout2019_calf_new	1.61905670321312	0.107944259631166	1.31625490845747	1.53362927677013	1.71278506405966	0.00560450259521186	-0.0132032623050808	-0.49496808466621	1.91386074708761	-0.205330970980298	0.102568402037685	0.0105103686704094	2.91891639696242	-0.721724471426473	1.98169074318055	2.53110989866035	3.15513538342571	0.0510918719905068	0.36751659305704	10.3740833372044	0.258744018841976	1.75951371352629	7.24148569919049	14.4085036327487	5.51309828034187	-5.1813083225247	-0.407427778162468	1.87057248788889	6.40043704365345	4.34161885023587	0.446585862463593	1.23693987837694	-0.423623439777155	1.70742531874214	0.492729643233682	1.70199379834008	0.185686117509036	0.153964801100482	0.639710291648872	2.63285834460274	0.0338952577443211	0.328325545977658	0.00594343021472861	notdiving	0	0
737643.500550926	737643.500572917	0	Jaune_06aout2019_calf_new	1.67812657817265	-0.560318760338315	2.60791082929182	1.60176055115718	1.71773270188343	0.00123069007467568	-0.113194805278669	-0.320767804454058	1.78529945862485	-0.39099064981212	0.0901723686176639	0.024872631368115	2.32733616424491	-0.29103172703033	1.4937591391347	2.17314693248587	2.44979434160783	0.0106125749184663	0.565284533717479	10.0580350769312	0.547818072433429	1.96819502203318	6.99503255365941	15.4127392421476	7.79036844384921	-7.09680531315816	1.21571221227014	3.56411186929458	7.58018686908963	5.78915728933899	0.26593420439723	1.49872311216899	0.649143225394667	2.35684088154123	0.0467018461046889	3.70015593992115	1.16168225670601	0.082654131561743	0.944652565893277	2.85767860169098	0.0308512858471743	0.162546465870773	0.00153600744342781	notdiving	0	0
737643.500574074	737643.500596065	0	Jaune_06aout2019_calf_new	0.996176143031056	0.429613199916732	2.15963732105604	0.508408639329727	1.55965147425834	0.0935979033241493	-0.571642254157211	0.958830545628227	2.90161236953329	-0.635126007242465	-0.423429510792834	0.00396869028553952	2.48876719441808	0.557390305862762	2.03247090835449	2.31363062210584	2.70690334887734	0.0156008797512586	0.436640893545228	20.7096078715583	-0.945197828451343	2.56902907576743	16.16491781253	22.6325966331145	4.25750922912451	-0.71220483047802	0.00240210394323085	1.69937709513958	5.41914169534688	3.99870700132367	9.30077593538309	4.89125605706009	-0.621421736444403	2.17054407741097	3.64663417449634	5.54338868649613	0.348450964323598	0.0958392864105082	0.00346473322265229	3.42544998116367	0.0284047637407611	0.17169562506748	0.00104159426050898	notdiving	0	0
737643.500597222	737643.500619213	0	Jaune_06aout2019_calf_new	0.00338623431087081	0.788104674503247	4.00438974565107	-0.21098590614233	0.365020722546836	0.02052798959977	-0.112340651204668	0.0655452802419726	1.7094635650547	-0.507290586814335	0.307960981501074	0.0693619323397083	2.46143359170629	0.565740128206827	1.69151651176595	2.16330649750366	2.89559231414132	0.0731839461899522	0.329492399447816	12.5935836457141	-0.139430245291099	1.71332096393808	3.01284028938107	20.9701017986249	34.0069376908846	5.22329088327848	-0.624828205189744	2.16409051432121	3.99050525685086	5.86842882862239	0.346096504921902	1.85297544237763	-0.227594433168614	1.81934656886333	0.0172643193316507	3.28662551109865	1.04806807592484	0.13712643426134	0.631362841624458	2.96979704652674	0.0263795512114375	0.282275774837563	0.00431837021577215	notdiving	0	0
737643.50062037	737643.500642361	0	Jaune_06aout2019_calf_new	0.610046867684588	-0.439006954970359	1.97522099565887	0.181691916341603	0.941402919280279	0.0586492648654382	0.47250807580504	-0.706632453550996	2.37040809403182	0.344547913438059	0.535065343327795	0.0033414348893738	2.14757141685336	0.308131575184932	2.07701199172061	1.9913892355955	2.29212946562385	0.00775031292438264	0.269434714819556	-1.3166968886258	0.900226311710245	2.84287034202709	-2.82089253381067	2.12679757602306	2.1104224096006	0.592139489031928	0.258733863723048	1.76080863816093	1.80632507410284	3.66753635371622	3.16339315667549	2.78962664974734	-0.828682372231415	2.33546117275781	1.05391871675627	3.55827518862797	0.670404177503261	0.071024340299821	0.906492265158297	4.1992888016958	0.0166905685185509	0.178193576570417	0.00145245201505393	notdiving	0	0
737643.500643518	737643.500665509	0	Jaune_06aout2019_calf_new	1.17620894342987	-0.941845508873706	2.84825943325707	0.95408017017997	1.25486195504345	0.00821144203577245	-0.00495575210716129	0.0111688442619658	1.70904139114937	-0.369008901815964	0.362997380005273	0.056104536679075	2.34987453956326	0.271554985300213	1.43294286488471	2.1329674947919	2.60596889401985	0.0301798333083366	0.235003819827342	9.16075861021355	0.0307749039160465	1.71179776179345	0.691818152713663	17.8718002474591	30.8514071838822	-0.984855006067366	0.92574037625139	2.54925149893923	2.05414953528062	1.65647013781476	1.43762327628154	2.30368305839523	0.287830398029289	1.72045783685364	0.131640171122115	5.23945548353412	2.89642427419288	0.0665735456865735	1.68682576776917	5.9602658177104	0.0103105265039306	0.222699532902083	0.00253778759744852	notdiving	0	0
737643.500666667	737643.500688657	0	Jaune_06aout2019_calf_new	0.523613765056079	-0.531116473455521	1.82425572197143	-0.169915653893684	0.99834943618808	0.181322523144483	-0.466916368966548	1.068710226796	3.07525911609228	-0.523333173535913	-0.327926065364339	0.00345975983640921	2.50723491766122	0.709886108790473	2.01354860446773	2.32249866780921	2.81039322902448	0.0295095548654765	0.302693634579973	20.6515440490499	-1.05983144659527	3.13229440370264	17.1790485281354	22.06435294503	2.10425641873795	9.53663025281771	0.0706935487213452	1.74897806893676	3.32740248075389	16.1423613416943	16.8165718295029	7.52049918524424	-0.924539107122539	2.80262697364124	6.20965520768208	8.10021269607567	0.328611705951166	0.0974385003059075	0.60804224170815	2.29864578395127	0.0324116106282617	0.182572221191988	0.00188941343653246	notdiving	0	0
737643.500689815	737643.500711806	0	Jaune_06aout2019_calf_new	0.0872284497283117	0.910033850354545	2.00194267804253	0.00191761768057717	0.297682765753607	0.0142398404641419	0.10642660724753	-0.24308137620632	1.7674537136575	-0.220961495164873	0.367431186764516	0.0362591565121328	2.08197385793616	-1.07442448848637	2.98071992075325	1.59246098505185	2.35917009989333	0.0577119880243363	0.21313029374736	4.88832106375611	0.232063616390837	1.75044832956516	-2.62609506333185	14.2561111829484	30.1752947598083	20.6968113297828	-0.833794278541734	2.67262802105819	18.2100777083156	21.8279373425259	1.17177067317599	3.36817177042327	-0.140813599624032	1.79758190410558	0.0711103796760516	6.14385677132402	3.66192540085733	0.0557923706486687	0.855052830914019	2.50153520668697	0.0127032781606272	0.135789868428471	0.00140464767172185	notdiving	0	0
737643.500712963	737643.500734954	0	Jaune_06aout2019_calf_new	0.712793928548009	-0.498939833076154	2.20254114011967	0.385428038275719	0.963467616481677	0.029363497170081	0.379439517224575	-0.878465930081307	2.43782138421644	0.28904403823304	0.419958500791297	0.00178700478051998	2.15154963299215	-0.202748216023728	1.58142632843944	1.95087908168557	2.3591225772739	0.0182722128125663	0.40698454467206	-2.14497936404427	0.705230676598966	2.08695497431126	-3.79806539795636	1.20749948286843	2.85175234367085	9.74876971857385	-0.110035675389851	1.74166919158406	0.190561964534665	18.3760680989297	34.0149344655162	10.1038694090778	-1.15797018687059	3.18354220659976	7.33601407283686	11.1476868567894	1.327120715428	0.0819835572309616	0.619995570515712	3.15873271264764	0.0189516868197241	0.187005090347765	0.00186413710214543	notdiving	0	0
737643.500736111	737643.500758102	0	Jaune_06aout2019_calf_new	1.216059966649	-1.18055705789147	2.92972269030075	0.985862790480286	1.29817468840771	0.00936557591585717	0.146062878668545	0.151444074073198	1.83153807152901	0.0325632618430018	0.274043347348463	0.00558267723611733	2.14727557724144	-0.145170307514127	1.43233473417357	2.02049519169373	2.25401872737469	0.00699773811777076	0.429364690485204	4.09819102955401	-0.975888006433146	2.65515415071477	1.66053161131301	5.05919235104072	1.17399970560151	-7.4507361639258	0.599112952826187	2.07652152701077	11.170420537573	0.82128377831812	11.0873280628141	5.19589149852102	-0.0367984932282842	1.7140625650258	0.426462377871375	9.78194952443216	9.07550754092405	0.0645630459564617	0.66051890617289	2.54078463747473	0.0252964034236985	0.125410473537245	0.000860943611094833	notdiving	0	0
737643.500759259	737643.50078125	0	Jaune_06aout2019_calf_new	1.22742828815999	-0.269651526291246	1.55279586636613	1.05183124760342	1.33263518730389	0.00943475671099914	-0.121286845358738	-0.186583258665263	1.78878167483537	-0.288232842958088	0.0209785987275825	0.00954981624239479	2.17756018082459	0.258517922263999	1.34260913222818	2.05721607640131	2.3449908461122	0.0112127713551767	0.138568373138449	7.51314812049937	0.670424507424428	2.14221099768683	5.08845139156991	12.1511510642375	5.2427379578142	-9.51716733178073	0.4466178601351	1.84371100116286	11.2130738395927	6.7639759102915	2.23315868492821	2.3879553159508	-0.880956028304756	2.45916835472926	7.064232584199e-05	3.38453209825662	1.20212591617481	0.0580063149287916	0.636196649090494	2.80760329426978	0.00995608053297622	0.123463273058969	0.000865338289810176	notdiving	0	0
737643.500782407	737643.500804398	0	Jaune_06aout2019_calf_new	0.800947029288836	-0.256627103727684	1.63683035219857	0.404391632919027	1.05183124760342	0.0501250474308069	-0.393525620064267	0.955522963240704	2.81696124520751	-0.431358361574497	-0.306446146335646	0.00144348687103777	1.96180875295487	0.341850724293824	2.13646451027745	1.7898306711358	2.16473668441053	0.0131619283058314	0.19169090459145	17.1438267166787	-0.875526637767211	2.40983468805763	12.8437938605608	19.0468519637575	4.08385950797652	-4.46214471255022	-0.760410532083735	2.23321658492505	6.43717027192371	3.55212389136242	0.913931162275159	1.59224763643114	0.0586677520517767	1.55859264457852	0.0328248884091931	3.18215859457802	1.14400610733873	0.0408256683647721	-0.517516875442999	3.29200008522888	0.00462824089622301	0.0612629965633354	0.000204231127855879	notdiving	0	0
737643.500805555	737643.500827546	0	Jaune_06aout2019_calf_new	0.0533448056096602	1.99237490412381	5.60838539417934	-0.0129216467514734	0.388868686638927	0.0140528955790131	-0.0637733900412495	0.121688810303945	1.72391737287266	-0.34311426809114	0.249059404580875	0.0367014569861655	2.08214175400809	-0.529328790509807	1.72945963617061	1.81827845661056	2.28162155157725	0.0268801429880813	0.278460340519805	7.78146433234202	-0.105821415397856	1.69853572542842	-2.36120309801439	16.9494503801987	39.804172564045	-5.44208395080546	-0.0994637344718693	1.68325156772785	7.2727733098266	3.78638819430344	1.31550110950095	1.919755289043	-0.892064879115236	2.84384585762643	1.15677692210405	2.25617306963872	0.104220575006159	0.0796378575423449	0.542844411999057	2.08337535021183	0.0141261438393183	0.155417133944197	0.00188144494361434	notdiving	0	0
737643.500828704	737643.500850694	0	Jaune_06aout2019_calf_new	0.672547277565299	-1.02148162671824	2.98326153127152	0.258170114132002	0.853875902429715	0.0310707035241722	0.428206427754315	-0.954856428253352	2.97910970350055	0.336892393535386	0.467145846603157	0.00147306479339007	1.83739731829938	0.169125174312876	2.29984281638334	1.7677784285558	1.91087436428052	0.00180136320907456	0.375466882506823	-5.92677450064729	0.83225429620824	2.64869982673594	-7.29859822379478	-2.9785005561775	1.71117578428614	-7.90313018847228	0.721662095077414	2.406988547221	8.11607852551957	7.47545592084209	0.0388583660196271	0.638799776664054	-0.321261544860672	1.84207567498822	0.0529684224821263	1.11915188673543	0.111872407728198	0.0470563504374046	-0.302805819294802	1.88130005378194	0.00936236693743264	0.0795994648590626	0.000513894070347314	notdiving	0	0
737643.500851852	737643.500873843	0	Jaune_06aout2019_calf_new	1.29838559119984	-0.789558241492493	2.47187926583183	0.991695260913275	1.45433637918598	0.0223463708767894	0.125153112639007	0.181288453845277	1.73071754956077	-0.053228650960157	0.336543970771596	0.0160617023370672	1.94242494295781	1.02985655326019	2.45176579269026	1.7592052195488	2.27543933859139	0.0313171700725242	0.526186508400212	3.82764454224285	-0.849736168943953	2.35262699061879	-0.759805591517113	5.80886969877505	4.71210723242667	-6.60507873756376	-0.972587578336215	2.59855279908767	7.16765389344077	6.38396627512066	0.064719076755963	0.452571072167568	0.341761759719506	1.63724869914119	0.0288069382929575	1.00236602263054	0.113206675951687	0.0590683355449168	0.71069793920163	2.83590101019464	0.021348451635449	0.126064502806631	0.000832005567300488	notdiving	0	0
737643.500875	737643.500896991	0	Jaune_06aout2019_calf_new	1.21250272674127	-0.313899035224036	1.64357281774628	1.13007333073402	1.27779907775999	0.00307024825697939	-0.0537803264978265	0.908468854378194	2.47607995718568	-0.0909339980701706	0.0329582937483922	0.00161567164980967	2.31172149909467	-0.227738195195359	1.51163798101014	2.1589120754883	2.43942141760038	0.0092576248385406	0.564017835832947	0.722847800605037	0.0713950004989401	1.66663931951371	-3.12354727698824	4.83559590972066	6.93044224513288	-6.6136164664885	0.505633861365176	1.93529790586088	6.69938901333367	6.47241131135764	0.0056434497217498	0.265103681664872	0.675475513312236	2.97899381259127	0.0265293207777632	0.646859247021351	0.0278905144055688	0.0845347552756475	0.408068443327801	1.84257642865824	0.0141657793651248	0.191125338956482	0.00334240546123051	notdiving	0	0
737643.500898148	737643.500920139	0	Jaune_06aout2019_calf_new	1.34992138747337	-0.616205414799692	1.728853608495	1.2360434422979	1.41099600329388	0.00420433408542794	0.138046474953697	-0.927174929755084	2.57633407511892	0.0476750599428535	0.177466195307272	0.00168794909799128	2.17607091446858	0.02156236078609	1.53007033918524	1.99017944107135	2.37988869435961	0.017875385497057	0.331782547948091	-2.10842976325745	0.986824479606871	2.66005160532956	-3.81249728913139	2.26371987415782	3.76494733532082	-5.24066142644622	0.380779803036331	1.91720756798376	6.4077253866555	3.59284734380348	0.78127543555204	1.52550352469537	0.0581759762475035	1.83117791809989	0.73087431454123	2.36129006538714	0.252175372087034	0.0495286257989817	0.765008183693596	2.76496811715001	0.0121512423914723	0.104348001529441	0.000684252684870059	notdiving	0	0
737643.500921296	737643.500943287	0	Jaune_06aout2019_calf_new	1.45974355181593	-0.532586535624386	2.12778823845903	1.33350770314812	1.51996708719701	0.0033394622801198	-0.108330926541356	-0.19822734441501	1.73401222778411	-0.398132779842456	0.131947813020123	0.0295909992266965	1.81800084068177	1.13150383438676	3.5112527311935	1.74945626929489	1.95795105074574	0.00340025470627399	0.284095680557366	13.019147125163	0.0387701487462022	1.72737508046897	3.09494696378114	23.2701845187106	41.7119638506737	-0.643777012855425	0.0627911568177049	1.74963003025846	3.35671833726477	2.22041309758822	3.13329749743874	2.92675794201868	-0.804653586970098	2.56923168712325	2.45675171287508	3.14934252538643	0.0440199171872997	0.0414572936762686	0.653657788814676	2.61144249175145	0.00654229946291579	0.092342305870555	0.000561705046080641	notdiving	0	0
737643.500944444	737643.500966435	0	Jaune_06aout2019_calf_new	0.838173529169247	-0.160072849575748	1.70200144428615	0.243472702751118	1.31364663822351	0.124807532831162	-0.527383950996738	0.691543495093956	2.3332566539069	-0.57775039964887	-0.426515303333838	0.00214767890126074	1.87923176835427	0.84729726998586	2.50729747425677	1.67305176906977	2.25449850982404	0.0356029719136698	0.582174800277692	26.6289754186397	-0.620162749426228	2.13791185764716	23.4378812898355	28.3376608393099	2.41034996753407	4.04377762308422	-0.810914863483316	2.34232437763624	2.49679754677259	4.72849005020762	0.534591966998045	1.19345491559887	0.189800612121376	1.61180545170479	0.0149364765037295	2.64468601139546	0.813557289743783	0.0531711791680986	0.152341360784499	2.58703757709706	0.0140973069553999	0.102038439743988	0.000535090939907859	notdiving	0	0
737643.500967592	737643.500989583	0	Jaune_06aout2019_calf_new	-0.00661013273385642	0.128540583171209	3.65235414204999	-0.100969417180644	0.123964999366091	0.00304311173844667	-0.0427042204175922	0.0397016414946702	1.72805585741022	-0.408294479869104	0.337336145949232	0.0573279428212359	2.23222036855935	-0.247400964560993	1.75725176758925	2.04943145014106	2.38216527887273	0.0122294038553488	0.393800509598135	7.52553282716987	0.00274843770739735	1.71911820529929	-6.06073632935425	21.1345732576342	76.7369659268917	4.60307416506627	1.30318149880529	3.87045326277663	4.42859546044765	5.08915344681143	0.0345983609483342	0.548042474125371	0.861347876502612	2.48031585268636	0.0105924794396808	1.45870201474733	0.187415455460805	0.101047754316225	0.236366548129686	1.49521475429648	0.047550443756798	0.164459330924588	0.00167825170060732	notdiving	0	0
737643.500990741	737643.501012731	0	Jaune_06aout2019_calf_new	0.802491389269241	-0.259926496140513	2.14045375546444	0.31919235978979	1.22004119674836	0.0673187668759317	0.623477172423306	-0.669542217205974	2.18006548469369	0.443272664845262	0.719010639246628	0.00789711981127583	2.179451537065	0.553420191268962	2.55455506293624	1.93920153494251	2.54891590696482	0.0330819534844883	0.417379890127082	-13.1337353612007	1.26252908802132	3.52326492251041	-14.4491809637742	-9.42338122062068	2.22022673424897	7.05317875222307	-0.221994953551053	1.74551236023648	5.56119448109079	8.27188800570308	0.78127341956678	1.55098731441656	-0.721913899158824	2.076000647378	0.810836413375221	1.918604198318	0.14314458391933	0.0467505238077598	1.57855091565176	6.00830547812874	0.00612261697869931	0.146675137049575	0.00105010339547339	notdiving	0	0
737643.501013889	737643.50103588	0	Jaune_06aout2019_calf_new	2.10895936039759	-0.189841500423619	1.81537000846537	1.44753401249417	2.66141206035122	0.14635545577913	0.631605714759022	-0.462278022870364	1.93008652289918	0.498553203850984	0.717055343887263	0.00498798151189182	2.3114630876829	-0.339212658672563	3.83914573876908	2.1562688691387	2.46119025450866	0.00440053061495855	0.547764120644881	-7.06547225856108	-0.18196499299748	1.75772416143008	-11.6482115050183	-3.16484807406319	7.4264982982884	9.45449836406975	0.789538353887322	2.43968932017324	8.49214238240297	11.3085616065677	0.740597715860187	1.6796670625963	0.617659398088902	1.99220743875953	0.605075168596234	3.74948194768292	1.14662809828245	0.0534275205901761	0.601764970192971	2.90247800734803	0.0170401580426118	0.107345299713353	0.000626547024469274	notdiving	0	0
737643.501037037	737643.501059028	0	Jaune_06aout2019_calf_new	3.05755243084768	-0.268702558623997	3.01439127045224	2.7214126610243	3.36447884944196	0.0251210313607109	0.306060567668304	0.271601039626642	1.77669466143018	0.172756407753646	0.479190132701703	0.00983072061133961	2.61133080915832	0.0903590542437683	2.01971564905353	2.28197173403452	2.91998672493233	0.0337222395870783	0.610083387424138	-0.878638541268254	-0.0502806128426119	1.9314211804958	-2.87363406074465	1.02679990544821	1.34608961868425	16.1121674925779	-0.0819093044772079	1.68912153143748	11.6835098013359	20.1926409257876	7.71186698675576	4.37929418724494	-1.04422265956813	3.10240886606132	2.49457250038219	5.15353043559671	0.610251803534256	0.181209237322434	0.191605926995573	1.77631967220346	0.0460605895043774	0.315025624242228	0.00674929712468269	notdiving	0	0
737643.501060185	737643.501082176	0	Jaune_06aout2019_calf_new	3.47095394894388	1.24645010330424	3.55633749945576	3.37843538790144	3.72541724021018	0.00972572899596216	0.200111930841881	0.7946064781349	2.26336464978535	0.157744963017929	0.293951554438784	0.00202192281170932	2.92086326278379	-0.593213811375419	2.0205626106156	2.62916312187437	3.12578560339126	0.0283369048001496	0.669220006483134	3.48984172735567	-0.358015287947178	1.76571426005904	1.26703934246331	5.00240869298954	1.57167426326172	20.3636309670591	-0.724435192471649	2.16162628269924	19.0517036424531	21.0448834276307	0.434224366166896	1.3617039762933	-0.755281720545567	2.40717384342215	0.0407852162579134	2.06529049655554	0.370906345200305	0.241523385628678	0.661929070334343	2.54618966241258	0.0947783913297925	0.524902956954032	0.0145741711454608	notdiving	0	0
737643.501083333	737643.501105324	0	Jaune_06aout2019_calf_new	4.13100819968851	0.0752714960693334	1.37178843501554	3.74384038330538	4.5068449540734	0.0902535290002734	0.429316673876397	-0.327632576873652	1.81697643692192	0.308342244094424	0.517646777193039	0.0045654236897964	3.09523239710177	-0.263102380941104	2.3731313951851	2.89035802520042	3.25168015232906	0.00882719155958629	0.567320680437957	3.35937833993151	-0.215606835698875	1.62316519776129	1.29092882678747	4.99549488813282	1.64232695640374	20.2762962427469	0.82261178620375	2.31331931221133	18.7312064623563	23.8202622003515	2.8249693384125	2.91452533029779	-0.059131605573879	1.46931163652467	0.112482363078571	5.46940658107828	3.76380451651099	0.242186885693215	1.7139979390284	6.26685733939724	0.0945451986210579	0.695639476355009	0.0200840367240115	notdiving	0	0
737643.501106481	737643.501128472	0	Jaune_06aout2019_calf_new	4.99027587555098	-0.150275041120469	1.71980516842095	4.52008499030926	5.42600067222164	0.0921301247953762	0.475831697063375	-0.840741652658497	2.39187864853151	0.363555961323438	0.524272536600581	0.00275587268686986	3.06598079577142	1.04275219369572	3.10423339615927	2.98019497056132	3.22553535728604	0.00526427562367712	0.162364190121491	2.45801477064227	0.738041647131591	2.16874892909068	1.02542880659126	5.51085527015292	2.25953254192814	27.9380639579521	-0.742295801079878	2.1787686646733	24.3672028584593	29.6113426335671	3.07289137013226	2.94567653448866	-0.040433774057994	1.51075262730015	0.117084477418765	5.45666478631138	3.51300754532731	0.321623759491824	0.0326245141919966	1.92830607177373	0.057113266002707	0.58476391467757	0.0246108455983623	notdiving	0	0
737643.50112963	737643.50115162	0	Jaune_06aout2019_calf_new	5.72087293631424	-0.583174018199108	2.00581155143436	5.48425798774287	5.85449942917594	0.0148251238917169	0.0948196622413847	0.0989254951362813	1.74042426756558	-0.0914136573008872	0.298645347030049	0.0157506973868787	3.19585390940292	0.211838713522433	2.19855961993279	3.08713716020973	3.33606454242877	0.00544861264361214	0.124012581771581	8.65531568048967	-1.10586776621094	3.13718199565818	6.85002161521552	9.37105988784891	0.577048539191884	25.4461065823068	-0.0353693972358149	1.69140256017587	21.9678351676024	28.797445661384	5.00454530102644	3.96899255960043	-0.625290280138579	2.13181170943672	2.9186356010034	4.53458036151117	0.267344102370312	0.363771003015956	0.460853875486878	1.82402218597856	0.114556740808298	0.695774856259645	0.0385550121153688	notdiving	0	0
737643.501152778	737643.501174768	0	Jaune_06aout2019_calf_new	5.46337040082453	1.02158330994597	2.93875357807658	5.32439899304382	5.70530601221741	0.0118007749669228	-0.181528326426028	1.36543659483171	3.60240624035748	-0.194973305626978	-0.135011234509511	0.000343024558854342	3.2393981945852	-0.645782514301652	2.08447969213995	3.1017240217639	3.33097409079652	0.00515649017800524	0.076073071334194	5.84899567652573	0.886426143995215	2.42940000281818	5.03819529870557	7.67309808794457	0.741460529389946	20.5748266597166	0.530214859889697	1.95636842505657	20.2442008693632	21.1151833258045	0.0869057988489882	1.02715314623847	0.136650425576926	2.51749681331849	0.0290308873772037	2.22019668606666	0.334181838418029	0.308213634921433	0.404185542819282	2.45823378162446	0.0848344234350065	0.633930684308717	0.0270922375159958	notdiving	0	0
737643.501175926	737643.501197917	0	Jaune_06aout2019_calf_new	5.11046096289936	0.274191692238221	2.33927162432833	4.89189495743016	5.32439899304382	0.0141809628741138	-0.251541726938071	-0.452013563346208	1.86903245808208	-0.340645388766849	-0.194291673788397	0.00233674930808116	3.1158082845295	-0.21806296784481	1.5902069011583	2.86358142904574	3.30692539911333	0.0239239902728804	0.076073071334194	10.0264362743343	-0.154591212041552	1.67862091973365	6.35066596477978	13.1852873449837	5.14198624322947	21.3055077283835	-1.2556367210822	3.36033060000515	19.558298393994	21.9046110619009	0.505843493930135	1.6810517346847	0.616073537055465	2.04690320479671	0.10090097476548	4.23050348245711	1.74122128764236	0.348802095411126	0.569592282034572	2.20552884228025	0.111326811464589	0.687895434718657	0.0318412312859544	notdiving	0	0
737643.501199074	737643.501221065	0	Jaune_06aout2019_calf_new	4.46294234521056	-0.205344591969317	1.85276759872912	3.92071889645886	4.8841477903451	0.0908683098687366	-0.392327704630201	0.61280153008818	2.14632412041577	-0.413911115826909	-0.351703087693401	0.000378961162448409	3.02848925400266	0.474711514565621	2.24952402521188	2.95927905026377	3.13163267896981	0.00276917696628587	0.116816017024438	12.5586480607242	-0.596170806511835	1.91580362374208	10.7194884550885	13.5476603186923	0.940461792293579	14.1107992751787	0.0648541693886143	1.691747114105	9.40837024816986	19.1352480457483	10.0363719964271	5.01123656737296	-1.07401679868787	3.23076483048623	2.95595337167477	5.83007259467898	0.693574212250593	0.259381769108151	0.464740359933053	1.91865338501998	0.0996626608295053	0.494885272852596	0.0147803136541777	notdiving	0	0
737643.501222222	737643.501244213	0	Jaune_06aout2019_calf_new	3.76538381402803	0.833835378346679	5.43399709556594	3.68343111368518	3.87616124048312	0.00152978147895592	-0.222750988601877	-0.0118145332246244	1.74355787954864	-0.352188879786069	-0.0936931889121789	0.00674546275985633	3.16152339143308	0.512976074706251	1.66607361126238	2.98726153499799	3.42243305410753	0.0248144152037734	0.225175797562552	9.91968603706047	0.822655836477394	2.80662277466066	9.6474504471291	10.5225030896107	0.063005997540632	9.99155606270919	0.952215685013834	2.56277675042193	8.44768475434804	13.7519113450313	2.90847435855586	3.30014941054763	0.0580941170800378	1.58619822693103	0.172410727068763	6.30982073757694	4.36351744047	0.314110166377509	0.586296256549177	2.26604027676525	0.0632008305589545	0.709172623234997	0.0336260197711177	notdiving	0	0
737643.50124537	737643.501267361	0	Jaune_06aout2019_calf_new	3.61103603217995	0.0621045995555323	2.03803354711735	3.54057115295964	3.68343111368518	0.00214228588484604	0.0266718115469186	-0.107139454072796	1.77607481620374	-0.081361583195454	0.12399002323671	0.00418957938179765	3.24488298432075	-1.42686716792072	4.31425299716458	3.08133293012956	3.32863225404546	0.00377865801499423	0.0754329054767027	10.3443037486385	-0.850707872783394	2.61196161323307	9.93504827273078	10.5367381041372	0.0339743137504685	18.9025850135025	-0.714095332583591	2.13254422596649	14.3828934187889	21.0661717787069	4.99259964958179	3.55961568655632	-0.104299866644144	1.50615919938046	0.18089322191318	6.35028938326903	4.83818522409054	0.362235129065672	-0.0506277643302562	1.94445904359432	0.0240807740834925	0.663243543745828	0.0367735195309984	notdiving	0	0
737643.501268518	737643.501290509	0	Jaune_06aout2019_calf_new	3.77003513211639	0.137625893833592	1.52350513671441	3.5768491537784	3.97255187437821	0.020760370634035	0.14016817798152	-1.08771438546403	3.20141895675969	0.092222265967349	0.159316070038453	0.000389613985104795	3.33236102027601	-0.296632609597449	1.90036722008673	3.23263564236743	3.41247682915543	0.00288388798218678	0.0754329054767027	9.86053942908843	1.06432632217748	2.94916512275764	9.63741588432155	10.4125771604006	0.0565989517573914	16.6603087220103	-0.123649646583798	1.67497418691435	12.1670236623167	20.6302187655123	7.85505500995862	4.65715724495248	-0.870980996756521	2.78173461502043	2.54630880575169	5.60384626212336	0.819202540067133	0.528720309356366	0.156450415888075	2.01513527756974	0.0267756934379602	1.02563193353945	0.0867996085815818	notdiving	0	0
737643.501291667	737643.501313657	0	Jaune_06aout2019_calf_new	3.96711911487565	-1.33865442612347	3.69782440676503	3.69037652473395	4.06336379606144	0.0114635544166352	-0.057591424768539	0.179737893725561	1.76442567995862	-0.153138715711374	0.0544101561484598	0.00444995777771217	3.07420802614353	-0.207195083097397	1.94909509129596	2.96239681898937	3.17927163741757	0.00478765386273731	0.0670514715348468	10.9300395204194	-0.898451571777668	2.873188193	10.3908875328889	11.1677013376436	0.0525136963483362	11.530821864514	1.05795226070033	2.83686556816873	10.4624370046309	14.2453266304845	1.42016512122563	2.8051214874143	0.232872631088069	1.75820883205506	0.249591920694831	5.83605574076117	3.35782968264817	0.292915159571112	1.01334165316473	4.37114580242705	0.0943213907858343	0.730388168699385	0.0244581790302013	notdiving	0	0
737643.501314815	737643.501336806	0	Jaune_06aout2019_calf_new	3.57969309186594	-1.26193599993344	4.94145734396533	3.51102458287654	3.61531148314107	0.00060190396273955	-0.21417860652654	0.417059011148234	1.95454389431689	-0.240648453999398	-0.174648232141763	0.00043546365420735	3.06592417621614	-0.0392355868803235	1.74977798592858	2.71679435103342	3.32878919559287	0.0372405379560409	0	8.62302651004926	0.695537956886566	2.09369931450218	8.00936551088292	9.88419624022916	0.401098969741761	21.8118998795477	-0.168345186593486	1.75095010578478	16.0688979686164	26.7232057911101	11.7482463172376	5.78424247397512	-0.923963005134664	2.51850046308664	3.35752878059011	6.78780988567246	1.23292502134566	0.336551923808375	0.7010413375668	3.25561412511819	0.0675748072068306	0.798964691009881	0.0364624598835752	notdiving	0	0
737643.501337963	737643.501359954	0	Jaune_06aout2019_calf_new	3.20439529624265	0.098096649288444	1.70927883743637	2.9625669968052	3.47794028232747	0.0283183865503745	-0.185068049601895	0.680239639374395	2.15779990813237	-0.24134057223883	-0.0755819457129891	0.00292107131948149	3.02612122545265	-0.620163525814952	2.22382294597936	2.74438207872589	3.19615675754261	0.0190916813647629	0	9.06764993963158	-0.321300628478679	1.67981165906199	8.19179968746248	9.68437007965932	0.2684580388385	26.9939464466698	-1.06788421452897	2.86509771934497	24.22106408991	28.0724871555737	1.45313118529278	2.70320884776896	0.220016578731143	1.7651544831933	0.086122627505943	5.61516747544038	3.13129456410924	0.255450521444828	1.21111079834239	4.32940233103398	0.0828664378846377	0.647393297923094	0.0194816790207965	notdiving	0	0
737643.501361111	737643.501383102	0	Jaune_06aout2019_calf_new	3.00414198167061	0.420463843171225	1.81766866920528	2.89419534359791	3.21840276791534	0.0119102801213324	0.0728271693818991	-0.721941763094026	2.12708040992442	-0.0578126710102022	0.135409015204288	0.00418970081449779	3.17455725450447	-0.711561387426819	2.38375675649547	3.05279750973282	3.2498603311114	0.00372559038597044	0	9.35853387227161	0.428277890956559	1.77185187996574	9.14225084407712	9.6779476628138	0.0348198217247425	18.4006774395034	0.285738057936055	1.77006692974711	14.4042514226051	23.659547342366	9.07970790048465	4.71128986681323	-0.750437766955774	2.1737185748862	1.67283813865558	6.13684644779735	2.22348616912661	0.393378221879354	0.178929112179207	1.71449531095165	0.0801033235508129	0.762641254109312	0.0478916283512376	notdiving	0	0
737643.501384259	737643.50140625	0	Jaune_06aout2019_calf_new	3.24688638479685	-1.04073188055629	2.94711594515421	3.13363332732586	3.3007563535539	0.00280359526239629	-0.0478077514064186	-0.116508471088311	1.67519049706498	-0.231886393420765	0.115819839861504	0.0131471233220528	3.0043653702232	-0.670804648603082	2.06726854360867	2.92240062282884	3.06555100319049	0.00228173645119671	0	11.5090539219202	0.0866605248398583	1.65742053000281	9.51079722885307	13.6785494044956	1.90735964988905	14.3641599924426	0.223649655487159	1.4580806386636	13.9479630160814	14.8439523708598	0.117012149041825	0.631463578385533	-0.112248016151403	1.98690746394065	0.0350523157485163	1.27087879341011	0.120413716702119	0.234825536545428	2.67121999902729	10.6975716055395	0.0801148316080508	0.791591914700466	0.0225524227483992	notdiving	0	0
737643.501407407	737643.501429398	0	Jaune_06aout2019_calf_new	2.73882747543756	0.23803537374839	1.69898369700277	2.49040653147987	3.04186130084678	0.0295246942599575	-0.287450121955337	0.617142061548997	2.16775654601361	-0.308898463037756	-0.246888549581522	0.000376099340670673	3.00516953244869	0.219834549454792	2.09049110216727	2.88403619337996	3.13502434982216	0.00562468254601864	0	13.5673711978992	-1.02005999966084	2.73156999492718	11.9909404858874	14.1974926709309	0.489243546943427	12.7233141263248	-0.273382557878118	1.7100915565021	10.0370145515166	14.7660191615252	2.51348699120931	2.62008616122249	-0.925211918874377	2.67575845644248	0.853784253872719	3.41556349572002	0.630288926138483	0.236765850999275	0.675437116212503	2.94370335306323	0.0892277571376491	0.521204440190032	0.0138623637161364	notdiving	0	0
737643.501430555	737643.501452546	0	Jaune_06aout2019_calf_new	2.35322832134583	-0.12676491717935	1.84601475958314	2.23582466807517	2.47586627790207	0.00583686970411116	-0.157548623789825	-0.230304927919515	1.81741996065185	-0.238348362981253	-0.0910836338636499	0.00216401531629862	2.88922770328138	-0.544998913548198	1.80400215931536	2.68782948945314	3.05099938955326	0.0150013220958603	0	8.75044932400405	0.197183434318051	1.78799845870156	6.53647001379372	11.3812898231506	2.37192219668176	10.0055575493465	0.960024032796815	2.58191818640934	9.05911360825442	12.2770942771483	1.07023509682712	2.16978353592994	-0.0200055616027203	1.59467730321327	0.173909536679413	3.94178993090371	1.71677114101807	0.156066604029276	0.322521607329367	2.28755053624128	0.0395184864944591	0.315445974668627	0.00569645794036804	notdiving	0	0
737643.501453704	737643.501475694	0	Jaune_06aout2019_calf_new	2.13194900970401	0.996217366072062	2.63896092120826	2.08057515469225	2.23526102004385	0.00274721799359197	-0.0222742249329362	0.0878600350766767	1.77338332539592	-0.0742361715779902	0.0334629602870248	0.00116582636707902	2.76775635126819	0.0189404611664343	1.99267167473359	2.70219173887557	2.84247865746057	0.00168627396248442	0	5.2279013136458	0.676960663221782	2.17196228504286	4.81409826614048	6.04270069487958	0.161438170986935	15.3392223364739	-1.04350723615278	2.76509743638816	13.4477528299524	16.0748256151191	0.704993936990728	1.74341987625212	0.320041390341289	1.79989283955772	0.0858404516986375	3.72161611111076	1.38946767098285	0.165043405853337	-0.328841394609639	1.96507406953203	0.0480670464987506	0.260199713651707	0.00433154763324392	notdiving	0	0
737643.501476852	737643.501498842	0	Jaune_06aout2019_calf_new	2.22289397046299	0.441389918110154	1.72925323103329	2.1639123934883	2.30534421618149	0.00268512975897752	0.0710131732740744	-0.588602064135648	2.04783492119438	0.0518085837523772	0.081834374335171	9.65639822197167e-05	2.67302358556978	-0.65162389040268	1.89298213900864	2.49401763961953	2.77654502992468	0.00917360313137172	0	5.56442201044141	0.408015256816106	1.89720136081058	4.8705220288249	6.58081753753555	0.30322254315827	13.7063752564061	0.518214500899307	1.89083684209958	12.8368853937971	15.2035293335775	0.649030825455371	1.32460019055778	-0.464837243821959	1.69739420138589	0.00878584441645546	2.13812259385678	0.589114213836301	0.129406063703948	0.460111612533167	2.02542128145096	0.0371153396558036	0.261673309812514	0.00418137802641212	notdiving	0	0
737643.5015	737643.501521991	0	Jaune_06aout2019_calf_new	2.20859200810356	-0.314258925260534	1.61078485476608	2.04069986290424	2.32356153418135	0.00983123627491644	-0.124013506104765	-0.294937790765739	1.83622516874229	-0.322909455577252	0.0284994067451079	0.0124855038292376	2.55426811691159	0.332681570803096	2.5156540067437	2.48243719249525	2.62218573091196	0.00140494963723126	0	9.60912892451775	0.454174483911216	2.00754498410664	7.07993355104958	13.3445607115784	3.79537986203483	13.2841214165103	-0.410204936688791	1.83516163104263	12.8771999387175	13.5451711870956	0.0485971570369192	0.782870625756102	1.07820889191742	3.58378446618605	0.0429812043558548	2.10367179148693	0.286636017955383	0.133723332995107	0.185307888545325	2.44823200566755	0.0352289794159425	0.252865923500021	0.00339802646945057	notdiving	0	0
737643.501523148	737643.501545139	0	Jaune_06aout2019_calf_new	1.59260196760799	-0.168905549577835	1.77173592861339	1.0770063411501	2.00153015688091	0.083024990621144	-0.552520443238141	0.513118741656324	1.914064220336	-0.670265475022089	-0.349062316136871	0.0115283099668733	2.4955332968227	-0.610659243977128	2.32819280082845	2.30113388476292	2.6237995241099	0.00950024285027785	0	20.3658158838415	-0.165843686669373	1.69925614960831	13.9505216546655	25.7625163907318	15.0602011063875	9.21688480094438	-0.150009834520586	1.7180782383568	5.243713077977	12.6668327595688	5.79857693200395	3.89556891780571	-0.985233510779049	2.87838084361008	2.39173471719929	4.53748013826497	0.419114803892459	0.12211744750516	0.554724651295635	2.02999590471837	0.0226358712610178	0.279949773667306	0.00697286434800344	notdiving	0	0
737643.501546296	737643.501568287	0	Jaune_06aout2019_calf_new	0.341912892733553	0.282349865557218	1.64827239499122	-0.186956166988064	1.04035161051365	0.177452128464593	-0.468439025783279	0.430333446664719	1.87037557533759	-0.666229520479084	-0.165715186825837	0.0267427686456177	2.44753284644363	0.422648499263044	1.67257201934114	2.06919503981246	2.87747581586986	0.0685851472478414	0.301686228262035	21.7486622798407	-0.714214871852822	2.168928195184	12.5798513389013	26.1372383828316	20.1172596841042	3.87107774936711	0.696253726025758	2.3489022206107	3.09677853789743	5.44557108377432	0.508184976820059	2.30876788399926	0.159533236393563	2.06781864834477	0.155228523456802	4.89826836061673	1.90374141128634	0.1389646390613	0.668871401095253	2.60069266965057	0.053218616437279	0.26642351816076	0.00329619448508473	notdiving	0	0
737643.501569444	737643.501591435	0	Jaune_06aout2019_calf_new	0.138640080037769	0.675583996367472	1.64720111124748	0.012228632687862	0.397499457915552	0.0230887942137013	0.14882379531265	-0.37289714024329	1.87614601090861	-0.127861077225809	0.346037122545541	0.0229088939870166	2.08621124526555	1.01985217490295	2.66432917115659	1.9970713064283	2.28809566148439	0.00942794693456223	0.333537471259743	0.256877001619722	0.347717816161797	1.82838623671372	-7.62746347285721	11.1980150513575	37.151623325882	11.6101859941939	-0.0198377883184258	1.69980963616589	5.93539791983599	17.1633561387505	13.3143230026296	6.13351121071101	-0.863829097829245	2.78328098989017	4.25713081436408	6.9636054366606	0.634720231814952	0.0866834747342388	1.50366230501774	5.4980429340995	0.029567918163164	0.240942184237651	0.00257597588859108	notdiving	0	0
737643.501592593	737643.501614583	0	Jaune_06aout2019_calf_new	0.706654095766695	0.0797461845386077	1.60611258090837	0.403686584947696	1.04504116212809	0.0470580983454477	0.39873999068399	-1.48404982572052	4.03281236885625	0.374281950725417	0.405711866097836	8.69934939733546e-05	2.44301412229848	0.477253279311286	1.64623077650875	2.30733942005032	2.65634506447026	0.0159486857333877	0.494164113819486	-7.26737779031785	0.505795656088756	1.82593133797287	-8.59291168742465	-4.98073980890427	1.56780991744568	16.9017344893129	-0.950495182033261	2.56471799837197	12.2515916834201	18.785268969453	4.51267893176902	4.43359785412643	0.177562939925535	1.60227300647576	0.199445211176701	9.23411280291343	9.37463985265294	0.0780202158715281	0.148852957956591	2.10102209761153	0.0315612070835981	0.142973094198345	0.00108637663782489	notdiving	0	0
737643.501615741	737643.501637731	0	Jaune_06aout2019_calf_new	1.4743938019545	0.100180205280669	2.00784705051736	1.17741250280754	1.83614642719211	0.0391168482316638	0.364952879294137	-0.381959333503041	1.85832466581741	0.319208743548627	0.397346481152202	0.000639816040128991	2.42812790346674	-0.452868002204231	2.2452952383419	2.3204383642716	2.49390575811632	0.00265228121952517	0.325373264022742	-3.34873306046961	-1.29914119209814	3.424029859388	-4.22081374533904	-3.07683543207203	0.12531960804231	1.78597073582051	0.340339882703468	1.80280350807938	3.67936276291056	9.39072330154609	18.4297409763985	7.36081906835106	-0.680209545306884	2.10916561053593	1.79388258575264	10.1195283752975	7.80042002168173	0.0949255045328753	0.343046064472181	2.55114347799909	0.0303325679662904	0.168868949223913	0.00145121082322001	notdiving	0	0
737643.501638889	737643.50166088	0	Jaune_06aout2019_calf_new	2.19483701927043	0.470194339733557	3.15138951770675	2.02054560162722	2.39877415050945	0.00986184840154171	0.30165645208366	1.18648436806344	3.26675455938028	0.282338892028311	0.353721167825635	0.000460396633708255	2.52220139361555	-0.583571106118353	2.0262237110182	2.19646503371725	2.72826769969417	0.0297857431569895	0.572961026893737	-3.52600162343306	-0.523829824704299	2.17146911506449	-3.95255173601047	-3.24229480139076	0.0453754541379797	0.676147936603953	0.456021822655416	1.8784538244839	3.94524978001475	8.02792983440736	15.7012847199851	6.81555388264119	-0.659305140103724	2.09901972538144	0.928012297512672	9.80251647998277	8.69109084318628	0.0800782481877884	-0.0569028280073546	2.26052928802702	0.0335190208025411	0.126285898353669	0.000617164601491581	notdiving	0	0
737643.501662037	737643.501684028	0	Jaune_06aout2019_calf_new	2.83772743891763	0.48248674136566	2.21084941866191	2.4533241717746	3.35237855095449	0.0665607437693595	0.455823358218161	-0.78113537969797	2.21285891475071	0.365638155912576	0.498434441203922	0.00193748282132502	2.7717704120482	0.441731946652781	1.89159111389675	2.57597004518442	3.02632329817134	0.0226236200888464	0.400968035420522	-4.6519051506058	0.760180983116017	2.21586406104494	-4.96083263402083	-4.0310719716586	0.0927949084544725	16.5171208251417	-0.355893215166019	1.88184991056782	9.00430259700352	21.9982419548685	16.8169537896029	6.67097597162397	-0.049044426485576	1.61488964680907	3.48012585382997	9.66757634632708	4.38646838147386	0.137393783196706	-0.321690306643952	2.07653029204174	0.0504199362626689	0.216694073197376	0.00245069071426233	notdiving	0	0
737643.501685185	737643.501707176	0	Jaune_06aout2019_calf_new	3.81041748275584	-0.41371330342824	1.7850478394134	3.42493455998297	4.06380974543002	0.0484528972064269	0.305494639093637	-0.0407790393406857	1.65295960583267	0.133789714427377	0.470416493982747	0.0124414859945948	2.75510222374511	0.0509462599879741	1.76916425406468	2.65544026760942	2.86658604659424	0.00414887838544671	0.215259971294793	-2.50801746307494	0.243621718166829	1.76462785132841	-4.62903776716233	0.169430204573834	2.40364389767572	25.0061605548837	-0.0709636478784092	1.82478996952514	22.3462545402515	27.4689018765262	2.50056588572536	2.67221467629992	0.740517204420389	3.89023743326535	2.21782016325148	3.27762525533477	0.0580568115158759	0.159216660081464	0.485109745412467	2.24147826714556	0.0483828082519052	0.317159693860887	0.00560729142799706	notdiving	0	0
737643.501708333	737643.501730324	0	Jaune_06aout2019_calf_new	4.03352985801165	0.336212620358709	1.66483838406786	3.97404133739508	4.11662694534289	0.00270543292745717	0.121515488411603	0.66582532943451	2.0872933055518	0.0928565742035684	0.173600145702988	0.000722435753118851	2.78794203152881	0.198410544962163	2.06987884219644	2.62524672786662	2.97827232135804	0.0101166841911751	0.204039407934859	2.89674044094619	-0.0579759127775438	1.85216579307407	0.462744311189374	5.22711142883463	2.11484227333346	28.1494436249411	-0.874453839452412	2.79535522360933	26.9381809811707	28.6884155374649	0.265622719455704	1.52188855239685	0.00419403169094859	1.93851954494084	0.0519485657393725	2.9581090388583	0.764299769765893	0.19922023526351	0.981700908618202	2.71271537496645	0.0893862544816943	0.404547193177737	0.00909177561342571	notdiving	0	0
737643.501731481	737643.501753472	0	Jaune_06aout2019_calf_new	4.33340067476644	-0.182151428341533	1.57135819773871	4.11662694534289	4.52653602455535	0.0235567325107141	0.0749316354314847	-0.76567494733809	2.25862107708746	-0.153414374484794	0.179934128708857	0.0120853079977256	3.07104613573524	-0.0855899331647272	1.75466362582663	2.88375825333553	3.24086700552992	0.0139898396903879	0.179149909442281	8.5681207814492	0.135847358599148	1.77472264808364	5.49917798138309	12.0208985619534	4.27497501143794	24.6139234697106	0.79394496569467	2.23176793173771	23.6872198510764	26.6423700772849	0.974410107965889	1.75642579201479	-0.101933819843173	1.56580278720334	0.0752288231907109	3.06186141955011	1.09075801877556	0.248154745945622	-0.0225475819255778	2.46094907081871	0.0527377362334796	0.456615926079521	0.0103768954062555	notdiving	0	0
737643.50175463	737643.50177662	0	Jaune_06aout2019_calf_new	3.92166710186843	-0.178309865059186	1.86667318671718	3.23361396655265	4.44566572365577	0.148305964866862	-0.553521670280593	0.444512522832439	1.88048983607014	-0.736158332475325	-0.271203264271269	0.023457020845432	2.99390419048339	-0.627278588944362	2.39792536044546	2.70506534007932	3.18826469514559	0.0207718577237452	0	15.1551206329188	-0.850214139112921	2.37378543703108	13.1632457010107	16.0215046141414	0.886504057247926	25.7982006460235	-0.780350716646432	2.27404600591213	24.4256675005375	26.4814847962542	0.453339101683966	1.61948165504643	-0.575127657959513	2.17139994511534	0.131532426688401	2.77978327765087	0.586646562648177	0.304877836809174	0.0961390565327548	1.47576619582915	0.0473126887596549	0.550386457154375	0.0274066203709697	notdiving	0	0
737643.501777778	737643.501799768	0	Jaune_06aout2019_calf_new	2.55053688750623	0.420675502728747	1.92725925075269	2.19995992938752	3.07385496997031	0.0765305970431051	-0.577793053439028	0.370438466865007	1.82156508077941	-0.735524179139482	-0.350277093736458	0.0160966425122785	2.76988167471535	-0.646600134669418	2.38592146534168	2.55762908053157	2.94221437227921	0.0135499687964642	0	12.3117992989176	-0.257324107206703	1.7915381808846	8.41552042687634	15.3832017212906	5.05189543008843	19.796271113166	-0.101249773548687	1.71550064352808	14.1730406946894	24.9050160174076	12.1839896946597	6.28644555600442	-1.01916435554737	3.06772983834754	4.35654099191207	7.09589274791808	0.658291241712233	0.206119623455532	0.140898774638566	1.53961152647071	0.0686036703221082	0.360934313042328	0.01118303353387	notdiving	0	0
737643.501800926	737643.501822917	0	Jaune_06aout2019_calf_new	1.99824659924724	0.493952489666197	1.56702646111448	1.92607113223492	2.12488703813429	0.00577815684945672	-0.0503400677716215	-0.386573373945695	1.89902457323631	-0.259514836763869	0.0972308243320053	0.0128523824228006	3.0118246244422	0.168078589854807	1.41879221254397	2.8748193764996	3.17911054375182	0.0130204444453445	0	3.82546081864559	0.628161709550439	2.08088339279476	2.17705941551169	6.92642401509198	2.43655993576877	9.7751348735526	0.571049785456539	2.20204606973987	8.01767629449715	12.5243039343342	1.84029573498429	2.46358413482789	0.874456449189373	2.37713749876466	1.47057141925109	4.78229510281149	1.19767978576277	0.230279142268394	0.279827780305805	2.42411367996703	0.0530749505280529	0.48384538427326	0.0166150402687714	notdiving	0	0
737643.501824074	737643.501846065	0	Jaune_06aout2019_calf_new	2.11449241077959	0.113811541450024	1.61759042601621	1.93519842848489	2.31686721908422	0.0186065187574191	0.133069842560097	-1.58694116385509	4.37503497427198	0.105496793505826	0.14061647983383	0.000101643157326698	2.69738928186249	0.299193384638846	1.94110155914381	2.36293794462848	3.09499824962343	0.0566430381687996	0	3.40842172809538	0.102537633945191	1.60067250250803	2.19590102310055	4.77550381560885	0.783304540894985	5.40087166716537	-0.0341383989652082	1.64713502787041	2.92263596153915	7.84349407816125	2.67086414483264	2.52281353885808	-0.733720849593332	2.62513088866564	1.24768961094063	3.12406910744953	0.293932476411906	0.148534021179076	0.569228953385685	2.68458666632796	0.0383620359180401	0.309237389296456	0.00502637793188266	notdiving	0	0
737643.501847222	737643.501869213	0	Jaune_06aout2019_calf_new	2.36238348463909	0.577822217866627	3.22598781704522	2.32664270962928	2.43348354199101	0.00077107924929749	0.145176761114788	0.425854554840852	1.71639388371897	0.135486338139746	0.16075237786454	8.00978617651907e-05	2.73927636762449	-0.0721330430638796	1.56042715183516	2.41461528748488	3.01132430589543	0.036755260383898	0	4.41749979873529	-0.729030727210403	2.13411809700098	3.24879204197765	4.97569226189371	0.334680341109442	5.4157168387866	0.793183702607324	2.30441909027939	2.69047138589311	11.5082645962534	8.34146252024077	4.96241813917234	0.00979001542975514	1.5800420882403	0.236274476624989	9.99647453432445	11.5159129385726	0.116615132127793	1.05752447531791	3.38149745803096	0.0206502466459523	0.308114762788732	0.00613676340796616	notdiving	0	0
737643.50187037	737643.501892361	0	Jaune_06aout2019_calf_new	2.70232748645415	-0.927359688552519	2.41631430691341	2.46538063045204	2.81578387907405	0.0125616562256688	0.143202936243576	-0.76285224823303	2.23303097908338	0.100882721426514	0.1626667033782	0.000420902983039708	2.77862395181304	-0.242367913541594	2.06711791923892	2.63212280728754	2.89752105858442	0.00626827592336203	0	2.30647033513238	1.07598132836162	2.88088280459192	2.00242886773677	3.09230203623448	0.116400769881229	21.495575710599	-0.197986461698461	1.75342569710606	12.5079120496858	28.9599667234014	28.2149985594299	8.90364496440434	-0.873679065867122	2.40971974842299	4.64870758652687	10.7207262372863	3.95633881798794	0.110948414675101	0.512565493516347	2.46279134029475	0.0376216647368632	0.241415714818887	0.00322951270851683	notdiving	0	0
737643.501893518	737643.501915509	0	Jaune_06aout2019_calf_new	2.87375236035234	0.236704481390401	1.34913577383509	2.83255992441374	2.91487420325634	0.0010420949088616	0.0435302392833038	0.727692572887247	2.18094914304404	0.0228013737935776	0.0872376696228866	0.000460011000994904	2.76268883787788	-0.628815775161073	1.83209283588379	2.53313639812486	2.94389513346134	0.018325008159927	0	3.60986810987793	0.174111799753942	1.78637371209138	2.38021142964516	5.05685609013735	0.721943630728868	29.0658477184134	-0.956868597509388	2.58894396531221	25.2871279706269	30.6364695513276	2.94080448860645	3.60995760533239	0.0271406478116315	1.6792589893806	0.135370624317469	6.88792349417626	4.86977760544826	0.198771845110045	0.938032838335594	2.91862997192518	0.0592013265224924	0.520700709561326	0.0177473864774498	notdiving	0	0
737643.501916667	737643.501938657	0	Jaune_06aout2019_calf_new	2.9318331970001	-0.495657440620263	2.19804139683559	2.85354161794817	2.98613983182654	0.00172299701708882	0.0233461071879355	-1.42894766542964	3.86476569685716	-0.00637743881701962	0.0325163675045014	0.000133420316231921	2.79792245674756	0.100793281682956	1.93791188726855	2.63008334231931	2.99999464191286	0.0131000587932029	0	7.40232579092472	0.132401904527307	1.81044863587563	5.60544265484116	9.4130586388681	1.4291299071407	17.5025203907338	0.177144510144105	1.78980382274629	12.6360538318053	23.1791708207351	11.2421658338383	6.09912172289104	-0.394618634000214	1.74983898631762	4.35302112274105	7.22561590723898	0.987689417379852	0.205308098414152	0.218346248244259	1.83098226967046	0.08093145645751	0.326327766989199	0.00632658823004529	notdiving	0	0
737643.501939815	737643.501961806	0	Jaune_06aout2019_calf_new	2.84676687708697	-1.21981446265308	4.38022056882857	2.67751830253499	2.93119796852577	0.003815027269034	-0.162050050594448	-0.022326880647684	1.70808119841667	-0.291125414628565	-0.0354247020258975	0.00685230234592782	2.63781823118193	-0.755624721365206	2.29799490625635	2.27340449080164	2.84822717822472	0.0345078601007861	0.175891348336491	12.285562236376	-0.389042731984232	1.82919253243167	10.2111090632051	13.6832780029176	1.30999060370794	8.31443892314188	0.0223799265326401	1.83912297550967	5.31179481350158	11.3871497149853	3.49146593859044	3.38270227653091	1.08046708392238	3.52577249167803	3.20991370201948	3.81674129446981	0.0282199350868994	0.175621049755922	1.58432388117915	4.9177717546126	0.0599608365453159	0.551984311276646	0.0165220945839573	notdiving	0	0
737643.501962963	737643.501984954	0	Jaune_06aout2019_calf_new	2.28826638624331	0.116735024107669	2.54771991402128	1.98039008358041	2.60784181029781	0.0266777526221724	-0.336051694813133	0.514703292301709	1.9308134638591	-0.351638926166079	-0.31097127982986	0.000188119312465408	2.62534667481058	0.15628594660678	1.67509838021859	2.41268991898693	2.84196137469045	0.016206926305785	0.508242484212233	12.089471109428	-0.354009022052459	1.75453938275537	9.80066042043422	13.68296058543	1.71060474791073	1.42936087649704	0.0897750111791349	1.76816984748379	1.50256516697671	4.6044744990724	3.73899446351139	3.35595715296328	-0.845980748206415	2.34179949486654	2.69278924581124	3.64588132044945	0.0988666605982914	0.13066999135018	0.617250730342479	4.00524151222714	0.0370910581602771	0.258738563187199	0.00235486896033431	notdiving	0	0
737643.501986111	737643.502008102	0	Jaune_06aout2019_calf_new	1.63688883926062	0.710185054575787	2.84986183522149	1.4278538107398	1.97526322075477	0.0227080697338726	-0.290049116384038	-0.902969824249382	2.89547494942134	-0.330573480335469	-0.272323788668825	0.000287910861452385	2.7359448710762	-0.567245709946089	1.9845756806033	2.47144609219201	2.92825153277421	0.024099531902154	0.218055438250185	10.1011771391904	1.08043449976174	2.86117562177168	8.91808542878156	13.2339618110475	1.83889187634551	-3.67825649303041	0.305683567589604	1.90712573371518	5.14551420983911	1.77184409155783	1.08556901819151	1.74540226279067	0.440286858046714	1.93121904429893	1.17134407300065	2.58649870440526	0.200909497732303	0.162573444523183	1.00863290532529	3.78781355157422	0.0571320556554905	0.381529517850631	0.00651869847334454	notdiving	0	0
737643.502009259	737643.50203125	0	Jaune_06aout2019_calf_new	1.08950557208357	0.0575999250565882	1.68384202667977	0.762138493113418	1.40152381099017	0.0437350432312891	-0.41089198889971	0.894154912817049	2.51523405608695	-0.44255826792481	-0.340986430407709	0.00103982495810634	2.28306396972006	0.242110876601575	1.50106027811671	1.98789388909406	2.59599546182328	0.0478673713379768	0.220546353597969	18.0721115945908	-0.731360412912483	2.1449091375824	13.8156837791061	20.0837604933978	4.40929968701771	-5.98724054607566	0.829668377870634	2.34107307948639	6.31620435670864	5.26264861713917	0.116957260989964	0.643633599045555	-0.276425598073169	1.86838849009936	0.0297034154882453	1.13165178819923	0.117473534639856	0.0667736266516608	1.11459364430944	3.43414113443769	0.0112369565414883	0.17722209732286	0.00213341409804635	notdiving	0	0
737643.502032407	737643.502054398	0	Jaune_06aout2019_calf_new	0.136537754424539	1.29156910452081	3.17884337844237	-0.039897889909977	0.669216636386219	0.0523106095824488	-0.258677176539327	-0.0131784235450055	1.67502821242934	-0.403263339874577	-0.115453265243243	0.00893824533659772	2.37373480339287	0.563476756936548	1.89685973809001	2.07242530791552	2.7432604231159	0.0540973622880836	0.269395317812457	16.6089401681746	0.164644052267724	1.63358256146975	14.0681772733833	19.6040840961179	3.54379292189168	-4.32801640085347	0.242118744693022	1.72590511723042	6.08249289818699	2.12499576979492	1.70228516060968	2.19237434241979	-0.825824343710889	2.48197080867797	1.02883222424448	2.74904490704767	0.292132811894039	0.0923323177570615	0.378158861962799	1.55219599140497	0.025802704778055	0.173525145523611	0.0026772769363934	notdiving	0	0
737643.502055555	737643.502077546	0	Jaune_06aout2019_calf_new	0.155743872717419	-1.08207220366438	3.35531537415589	-0.00657003141525515	0.216494214676113	0.0040287288646572	-0.0441969656158126	0.374584490443722	2.44582857034754	-0.0948528246831109	0.0196416318104977	0.000963436382249539	2.1074829594161	0.726662367276998	2.6606672925381	1.91884661865139	2.42822736802457	0.023940483878595	0.254751426817278	13.5696741697273	-1.68899255837379	4.67943213642429	11.3052690586197	14.1432819197403	0.663806172464698	-3.03092941858589	-1.03222600090765	2.75227619201475	7.44259913020544	1.38074157727044	3.76680222119232	3.85461881480876	0.371132218620291	1.71207731841448	0.246575785080573	9.06635365384381	9.02938127150428	0.0514961614045291	1.00415941049612	3.42050684433738	0.0104783645691694	0.127661886950226	0.000933486629688883	notdiving	0	0
737643.502078704	737643.502100694	0	Jaune_06aout2019_calf_new	0.12427553632162	1.203429218589	3.052370818817	-0.0561304387979268	0.530998159935988	0.0302026757775224	0.348036933128027	0.203358903832842	1.76351999249253	0.0724302372660168	0.679649621635516	0.0384243095339564	2.05502447492048	0.951705085016249	2.46970261500346	1.86884148741122	2.41594152392294	0.0273434627666332	0.210380860172046	-3.64278629415375	-0.145659043139825	1.74116919413599	-17.8047753825575	8.74643503803201	73.6240466061255	-19.3418428181888	0.136130577793016	1.73453235005231	27.3030497832077	10.3066141095881	30.2827979038379	9.77502723669759	-1.030030668912	2.75271602666489	5.98613352436097	11.2883992001726	2.84502032146337	0.0945188521593573	0.530742977559438	2.75572150788877	0.0412143622859346	0.188805136843769	0.00158865358152644	notdiving	0	0
737643.502101852	737643.502123842	0	Jaune_06aout2019_calf_new	1.65092225693487	0.0343529536199058	1.74213548242636	0.821628061148903	2.5453472341824	0.321835556502996	0.983212099720524	-0.859312616554617	2.4198134106923	0.794619832289122	1.0635280709949	0.00778952384109287	1.93342033607979	-0.671629930006768	2.44618662756582	1.72469179751362	2.05880554027595	0.00988159031555032	0.204639359818588	-29.3658446112603	0.906892988454952	2.51893881573371	-32.2327651494825	-22.3598861287136	10.3516938305973	-28.9198385340476	0.881924614075383	2.54655495217022	29.9110028170174	26.7733298512248	0.986455664590099	2.53377847496282	-0.534881958032294	1.92437151238724	0.124537827386142	3.87631572689532	1.58799287456986	0.0485222583907279	0.444284473703812	2.41216025951895	0.0143026071173986	0.100397422399281	0.000565057596665657	descent	1	35.2064550292455
737643.502125	737643.502146991	0	Jaune_06aout2019_calf_new	3.69585033224792	0.067108659086137	1.98387523683543	2.93280502967085	4.48528879363851	0.215397601328951	0.981009445456283	0.591989040147563	1.93273362480251	0.948153247178134	1.04252967471303	0.00105556808194281	1.66026689437328	0.238652810002155	2.15339380573567	1.58370338239985	1.74544999013603	0.00223077874787815	0.392173127513166	-31.1311353392021	-0.617422691559214	2.25983011653423	-32.0909262669822	-30.6297319457409	0.197981385771497	-24.802856818461	-0.525730982724893	1.95587556166979	25.819096833478	24.1981966512868	0.287019370942225	1.77908685302642	-0.347936070076729	1.9300396219166	0.0646974353424106	3.17610317894079	0.85732089046195	0.0273541839030828	0.932364266689101	2.69586043997061	0.0136920871992127	0.0534015120605918	0.000161064208171364	descent	1	35.2064550292455
737643.502148148	737643.502170139	0	Jaune_06aout2019_calf_new	5.56688241698915	0.00641891780989511	1.84015423458404	4.57029714686105	6.56481536209419	0.385945270522642	0.977847055002305	-0.631552135861146	1.90208681952766	0.951289590876023	0.992269396227982	0.000204629167865911	1.82119264629605	-0.188001293586143	1.43321738683688	1.66269956403401	1.9608126562191	0.0122478189052029	0.518462253867364	-33.9739392514891	0.79801430875853	2.53880657964704	-34.7399771886665	-32.3761274880152	0.521179979043954	-26.9415506658247	0.788612664558296	2.66008491813986	27.7203504151932	25.2413936133096	0.525228806538698	2.32399436244023	0.484105437783152	2.47776364176161	0.0323216538216732	5.38503928719134	2.19605926798998	0.0385054487002007	0.924418169171997	4.10044002427336	0.007648617702718	0.0943097153388023	0.000425430707391769	descent	1	35.2064550292455
737643.502171296	737643.502193287	0	Jaune_06aout2019_calf_new	7.55202068758038	0.107903570532762	1.92214434229386	6.65976648701484	8.45885678387257	0.296331638024696	0.938180883955199	0.185346251117738	1.65223851303878	0.900952661956315	0.982979182381819	0.000765849715674203	1.90504891560731	-0.628525982700902	2.20459073157043	1.78685349566584	2.00009055055644	0.00376482468874611	0.597443188322662	-28.4268393332214	-0.0167501022744279	1.6994434080672	-33.1294972764536	-23.7765418510832	9.17522503486427	-17.989636115816	0.00703974027570286	1.71715087424129	24.7028896845904	11.2085009157387	18.7940752540006	7.04194238899651	-0.534460297517815	1.97518265854429	5.82963482018743	7.78211359862732	0.420437681577176	0.0571342179259124	1.25874312520915	3.87996776049233	0.0222328407613273	0.128204178425107	0.000731358576185441	descent	1	35.2064550292455
737643.502194444	737643.502216435	0	Jaune_06aout2019_calf_new	9.24971075476946	0.330367119565117	1.86032716481338	8.52695237340061	10.1546654294042	0.259500427890531	0.91009051422432	0.370976934728964	1.65853721765416	0.898902070764855	0.927178507893756	0.000101402677374739	2.14830778368472	-0.349273832974712	1.47865025189509	1.99780032285545	2.27700264604464	0.0104824805321687	0.461760926684931	-21.6553600133904	-0.960042438092835	2.64993558077656	-23.4071215056429	-20.9677608222057	0.610068671794963	-7.03260520371831	-0.446934493899545	2.01358904493874	10.6190049065974	4.5773809752722	3.49528070705829	3.27621762694077	0.503000666835548	1.94559255933116	1.83189559862231	5.58718344008803	1.49098903821334	0.080216740570436	-0.065213919016828	2.31382235859569	0.0225692210577511	0.129896160279229	0.000829527617919834	descent	1	35.2064550292455
737643.502217593	737643.502239583	0	Jaune_06aout2019_calf_new	11.2260186764933	-0.152356656364356	1.96807964476419	10.4728724976643	11.9343538643261	0.189837469424236	0.927105644646977	-0.782154669141622	2.21766404306773	0.916804772521972	0.931855400925031	2.53699262622944e-05	2.49524826548382	0.105431586233605	1.33921981197461	2.24665497247501	2.77588446111522	0.0427938837818098	0.265422443408577	-21.3486923584489	0.666745947659947	2.00429028637734	-21.4947753974078	-21.0654873640452	0.0216864465251951	-2.78989120046128	-0.31878697671941	1.80812338242741	4.0408090459769	1.87554366038914	0.498074875896904	1.22034434036196	-0.71249842048928	2.26324521615885	0.313544270637663	1.71431911603986	0.193559459642075	0.0771877266870155	0.956524688355088	3.55779796063322	0.0143973213262149	0.181627579966523	0.0017183677767785	descent	1	35.2064550292455
737643.502240741	737643.502262731	0	Jaune_06aout2019_calf_new	13.012240471012	0.0740391235976486	1.75048971307592	12.1860525476069	13.8938192106939	0.303194554652979	0.895231349536674	0.071092715668358	1.73879240355322	0.880228649364186	0.911489082646829	0.000101765916176148	2.36638362840946	1.61247557231824	6.73447311029821	2.24064894425881	2.61798357471009	0.00642458350220148	0.276738093273279	-20.7349735022661	0.009500161213072	1.65750213704033	-21.3431509835028	-20.1241812999651	0.164337331052047	-2.60125500390863	-0.373467714985156	1.77133767136153	3.73465222446377	1.83106689208245	0.413692141436095	1.1296465321032	-0.941202022790411	2.53539523012016	0.187510717313427	1.53020942391036	0.189697164071937	0.094887757142874	0.1924018309936	2.40004588360188	0.0165438223169732	0.170704853097154	0.00169318599111394	descent	1	35.2064550292455
737643.502263889	737643.50228588	0	Jaune_06aout2019_calf_new	14.8424619408441	0.175892908466249	1.46689359705656	14.1682669342843	15.7492911246715	0.334149559360365	0.907800978505377	0.652471440964432	2.10538258002114	0.878398603374091	0.964379846590135	0.000800311752461922	2.84002191219379	0.142573470659525	1.35664527167307	2.44758897756367	3.27547480537234	0.100508997915054	0.248823118607062	-20.437304905747	-0.406444422914963	1.72101215213482	-21.0848866218082	-20.0242427465858	0.138890062217177	-3.93507819426261	1.12735822535913	3.00914081510302	4.37431941574253	2.74825916096696	0.255052530653816	1.14052195547215	0.371535731702233	1.85369260464722	0.00124640555216486	2.56421682285269	0.650904937831168	0.131897603425261	0.708010051968063	3.69387932147888	0.0380934159874947	0.264964338245444	0.00264752443749587	descent	1	35.2064550292455
737643.502287037	737643.502309028	0	Jaune_06aout2019_calf_new	16.6523851178819	0.455567744606227	1.93811440122205	15.8307949927048	17.7316710794264	0.332133561506677	1.03669051966032	-0.71919351609302	2.13406374231768	0.973230033053358	1.06693434687711	0.000983924920202098	2.95561764899577	-0.409752352345877	1.97415890998083	2.6511245568745	3.20341859155658	0.0283845947039097	0.291540372501654	-20.4323141615327	0.854302229834483	2.39272174156101	-21.2060426377193	-18.6073357745406	0.722905933267395	0.538277071392831	0.0558452152536292	1.75071993957727	2.49183747868169	3.73122287392249	3.89806190557809	3.26951271185302	-1.17723944675658	3.45267760892324	2.70314991992863	3.48463631720497	0.0505778564532686	0.233545327980379	-0.0911875792807355	1.8997982585205	0.0558842423142899	0.432501211574291	0.0124532288898689	descent	1	35.2064550292455
737643.502310185	737643.502332176	0	Jaune_06aout2019_calf_new	18.949031496867	-0.0415504103633245	1.98092900222674	17.9477541955504	19.7793967206522	0.296444362007995	1.00336093863571	-0.152912582901982	1.71970525891645	0.936143397487067	1.06063804613588	0.00163527118476594	2.89248173681585	-0.243545874515248	1.30516080848096	2.58058673195696	3.1791936451263	0.0505712565290928	0.474062838473043	-15.40221731886	-0.15393447452212	1.76894786237988	-18.3026038336427	-12.870270767081	2.97422758530336	6.07379226810886	-0.731910630859454	2.19678304984569	4.04718794502435	7.02994969729314	0.968807872564753	1.54059571735921	0.0277491532600252	1.54020895675549	0.100468797164837	3.06893512771953	1.06675573809603	0.149967734894123	-0.0441458892865909	2.04733153629162	0.0301079541610168	0.240927631327961	0.00376945354609694	descent	1	35.2064550292455
737643.502333333	737643.502355324	0	Jaune_06aout2019_calf_new	20.6228469870102	-0.0726533183630503	1.31923301433339	19.7130831118054	21.6510207277065	0.561261867738578	0.864409131553766	-0.0434494650684211	1.79723289582573	0.797706561534096	0.929222038783943	0.00167558135853088	3.16751311524501	0.6371968889248	2.05888886336466	2.91069277676231	3.50328069082572	0.0383725554719901	0.414748279871042	-11.425267860327	-0.43427310236941	1.99580437029899	-12.6736738928085	-10.5714703686241	0.423255589876884	5.58712950779321	-0.16719332311195	1.70404425995945	3.98141908420466	6.93152001484351	0.934591728246302	1.55651527299964	-1.37627649737969	3.71180220479799	0.731117889556996	1.82625523636161	0.103952839700459	0.239726725278158	0.933640407450369	2.88415964158416	0.0492055849156124	0.559297947317509	0.020807830434025	descent	1	35.2064550292455
737643.502356481	737643.502378472	0	Jaune_06aout2019_calf_new	22.2897662923178	0.621468753719276	1.85026766036692	21.6541763851152	23.2339499419074	0.284458358688685	0.756247844647328	1.06288707538849	2.85777611026282	0.742624469767713	0.79086493926351	0.000227739694684274	3.16528702738304	-0.989204293725521	2.67808247462185	2.82980134322049	3.34993038066785	0.0250013920138318	0.25978349128227	-10.0721787821747	0.48932112346122	2.23792470152004	-10.5170937912605	-9.43326697002074	0.0996437972859822	1.78568851336346	-0.566732724015056	2.17448546378675	1.44634833014352	3.81848946884424	2.56534296984352	3.08794623294791	0.688490089785355	2.134105972371	1.61870339087336	6.0226004361326	2.13023846794109	0.216799113550212	0.0639088569833616	1.82991179147905	0.0536941364211008	0.385385693396001	0.010697485446404	descent	1	35.2064550292455
737643.50237963	737643.50240162	0	Jaune_06aout2019_calf_new	23.663749334339	0.74370966983922	1.80987022889435	23.2429860296454	24.6279531890633	0.288767488767814	0.788248728221814	-0.890255177498101	2.54795463551993	0.763932562196381	0.799383032247635	0.000127037036724824	3.30114836641408	-0.620345557719249	2.48194527628669	2.92375311932624	3.57564424431104	0.0336982131828168	0.42910566774513	-6.94083712579653	0.182082389720443	1.75581066584484	-8.99723780108972	-4.52161787004435	2.08514243419726	-10.5768937358357	0.0151643403513788	1.70938061769855	17.6394410491167	3.38566599362338	21.4219311263464	8.25264342597124	-0.888883087282782	2.8732580716053	6.00983111254885	9.25022879271324	0.900475932321001	0.276797794783841	1.32670260977252	4.16904466870042	0.12349473622546	0.664423788232284	0.0212242063899706	descent	1	35.2064550292455
737643.502402778	737643.502424768	0	Jaune_06aout2019_calf_new	25.4725731910603	-0.19392207515745	1.59477743125597	25.0677566004897	25.786349867495	0.0642938352484362	0.723908114940571	0.482509775000813	1.82619814569696	0.694974341166962	0.772630843521454	0.000718676823105181	3.48711139506861	-0.77208906923298	2.15247969816019	3.14054313763189	3.68050938006777	0.0321151801016807	0.200797604622271	-2.96136114856758	-0.624511093136571	2.1629043500807	-3.72587354942917	-2.55425756312984	0.136610542315349	-18.1762826316827	0.976976394896577	2.62151501795687	20.1207295711406	13.4015236037699	4.69493679010773	4.75429182551413	0.0911219637795853	1.63892678691255	0.0936590253999194	9.32594797258016	9.34179907119641	0.375290905122698	0.603842341819909	2.34800463131344	0.0725879725943339	0.81572182874862	0.0441020771722172	descent	1	35.2064550292455
737643.502425926	737643.502447917	0	Jaune_06aout2019_calf_new	26.7947115540029	-0.292885773417539	2.15317658537115	25.7101034753179	27.5989357353484	0.312920418017597	0.74134952821208	-0.516050499707096	1.77523990918735	0.702425260352683	0.764297818093793	0.000475183881821728	3.50304639558265	-0.685705017553666	2.05905867967203	3.315064450601	3.61878078111349	0.00995937446929082	0.125549098609882	-6.49282455561182	0.457397413220807	1.83776046106177	-7.86309240447474	-4.25456510827861	1.49525297920172	-3.70847198016505	-0.520401051408643	1.95592485569033	10.5553406804004	0.410085348156042	12.8987456825214	5.80026252857616	-0.29254301592432	1.70563645513723	0.550727757383079	9.62320853661016	9.48008994828643	0.499442901845065	1.02903052464552	3.21721075389547	0.119385455443471	1.12730976667166	0.0735370315743032	descent	1	35.2064550292455
737643.502449074	737643.502471065	0	Jaune_06aout2019_calf_new	28.2243535242361	0.0823419519228639	1.62022953183455	27.6511212636431	28.84213963347	0.137936603384729	0.641883877555223	-0.169620244440824	1.67708392496445	0.510936834256603	0.752766187174316	0.00643159821039854	3.41836026803571	0.0599229789973586	1.9871690648422	3.21628770248519	3.57076096708289	0.0108170640680432	0	-5.8839977076026	0.324216855111972	1.75713986839778	-7.83274117294254	-3.16548968826323	2.40278631350589	-0.909706926636959	-0.106668899850295	1.54046065499905	2.53123873331683	0.469409755817766	1.15578316444628	1.5387190485256	-0.72903722465475	2.48729722788988	0.0425163192341614	2.25924713476411	0.437174537370716	0.283064756735533	0.572566934224385	2.19715136482528	0.0855006233264741	0.586635622788525	0.0253240704226344	descent	1	35.2064550292455
737643.502472222	737643.502494213	0	Jaune_06aout2019_calf_new	29.3005348936354	-0.42850438372244	2.90810675206401	28.8612316742096	29.6746260488538	0.0453994082862901	0.494466657571414	0.959233736930804	2.77192980875312	0.466375294609891	0.559123639449001	0.000806574261353877	3.30030731971528	-0.128216750558794	1.20336950646718	3.07642169643337	3.50224626815842	0.0291795225976471	0	-1.64045704825479	-1.18930723535225	3.32993444970166	-2.88376706203561	-1.1775391369275	0.254502844565184	-1.85933786580624	0.682747963466814	2.1143740144797	2.6740384116447	0.20101557661853	0.674592607737704	1.39609445982558	-0.250201693892892	1.66059079340599	0.0229826248934889	2.48904382290298	0.669890072398848	0.342624199658116	1.35277444470238	4.23987334604472	0.151142781654559	0.789991137074741	0.0264274984893226	descent	1	35.2064550292455
737643.50249537	737643.502517361	0	Jaune_06aout2019_calf_new	30.4036780132255	-0.0486632416967396	1.85983256916232	29.735846966247	31.0556921931213	0.167578563445871	0.63365667107714	-1.00590609475659	2.756920773005	0.57077732057642	0.65980219870578	0.000777087375840011	3.27756420617173	-0.874315176536134	2.41643388614743	3.02117021217015	3.40947192141995	0.0163866331115702	0	-3.05109307677165	0.47342183886803	1.83577245351042	-3.77941115692736	-1.83773998495348	0.439752514887522	2.59729866563049	0.0571498849521506	1.7661314473139	0.0478888056717677	5.2707625134347	2.73060717451149	2.89694289305178	-0.750803771762738	2.45741643482373	2.55458946367317	3.06833478303094	0.0248411519540932	0.271234002436331	-0.154410284190182	1.70722216766999	0.0726969943608769	0.444486449773841	0.0150726440668287	descent	1	35.2064550292455
737643.502518518	737643.502540509	0	Jaune_06aout2019_calf_new	31.6040609802075	-0.193755885633265	1.8705608676314	31.1739907723518	31.9528066595411	0.0613098754838413	0.491004431910085	-0.110473497114078	1.73846371969985	0.348005854316797	0.619749616510004	0.00761943893495285	2.99930055963286	0.25068512617618	1.23612273454083	2.79423576427961	3.27257289240058	0.0369670457005019	0	-2.27909766301734	0.378082839879316	1.84463949490942	-3.69759316300746	-0.23919065506083	1.26349537636577	7.13145998655185	-1.09169937034958	2.93860274269635	5.82253894972597	7.63708543440291	0.317556818089537	1.22974931791149	0.235611702529396	1.92961669258736	0.0372032623877018	2.57874495404642	0.605577801102919	0.21416244537436	0.940691669699483	3.37076532735315	0.0924237746128941	0.473098444205849	0.0101359857491172	descent	1	35.2064550292455
737643.502541667	737643.502563657	0	Jaune_06aout2019_calf_new	32.2654948845624	-0.312939446879003	1.99356793969873	32.0501985170521	32.4153003982108	0.0129123725470551	0.206425436226514	0.288128595227546	1.85890557753339	0.130937127111276	0.303659330742098	0.00297862643450828	2.80829335949192	-0.346619985244	2.5224194972339	2.63592660229919	2.98259007342172	0.00906752453022788	0	2.32809916925188	-0.433198332626607	1.8958639793575	0.555874781795949	3.49670762092097	0.917888705785833	5.11714087541515	0.0741903554345472	1.7344403350882	3.54297702705562	6.79117127678433	1.09230842032846	1.88852082879292	-0.680045525513563	2.16093722137439	1.5114324209854	2.08515658451306	0.036165502139648	0.158140016124961	1.1641900958338	3.33720164633983	0.0533855530577259	0.388727265415953	0.00857901628303237	descent	1	35.2064550292455
737643.502564815	737643.502586805	0	Jaune_06aout2019_calf_new	32.5936658389743	-0.877153853140523	2.86607744336202	32.5147607564836	32.6278576633375	0.00113705312041501	0.105814605368471	0.828046126334622	2.67205552073767	0.0971228220564731	0.12492489596372	6.91246764411337e-05	2.92262391006923	-0.0443105549058323	1.82108446457904	2.71051173657651	3.14206197939653	0.0208240225838699	0	2.51913032249457	-0.440316158156846	1.87464889450576	0.96459851503656	3.52410628233263	0.713385677507316	1.59689752069265	-0.344836662450199	1.93637467783738	0.400339849088152	3.10049328714227	1.18136340993429	2.12248968830418	0.416380854884189	1.77423648479616	1.4328471741461	3.19648302717099	0.36858024762399	0.157421084640451	0.671391440610476	2.52368769168248	0.0619891030506445	0.318567526820684	0.0048090907474456	descent	1	35.2064550292455
737643.502587963	737643.502609954	0	Jaune_06aout2019_calf_new	32.8632009330262	0.170966388726857	1.86797251046882	32.6430018471597	33.1341069471391	0.0251972854626754	0.222933625154537	0.00365077125083767	1.7302321410982	0.144782244974732	0.301381609571187	0.00252132806153091	2.81068665092169	0.408121017551345	1.6468936596718	2.54509182033682	3.11992404947316	0.0364448326871765	0	-1.21740564603008	0.358902406218028	1.89559910992258	-2.33539662566105	0.311080385194583	0.695825693219473	-4.22028940441064	0.371458357233322	1.79652278145099	6.14398942379271	1.39105866427897	2.50381479341697	2.50425572839089	-0.838507548995787	2.37276636494617	0.0515512442895924	3.56268830103591	1.32902009852766	0.129177547405757	0.23351596821988	2.07400293053262	0.0570191326277909	0.225855637405518	0.0025566482285597	descent	1	35.2064550292455
737643.502611111	737643.502633102	0	Jaune_06aout2019_calf_new	33.4557217602859	0.0563061267399952	2.29446158707529	33.1478296071279	33.7579761490033	0.0309775779072831	0.349136145306164	-0.847132704331842	2.42594360520178	0.308672278382287	0.366538113427225	0.0003491799816084	2.70423017034177	0.529335646856174	1.6997211831776	2.5342979230681	2.93944460456997	0.0198799940414654	0	-3.00209419214776	0.439275254506856	1.85276328690842	-3.36203297711726	-2.41484565232211	0.100110424323381	-3.49263454112686	0.501376901532615	1.91461584937645	6.14914454822167	0.936309625246966	5.49423397494478	3.82095275590499	-0.580166493581239	1.95044841064978	0.374416588076557	5.67827445427454	3.21940213975966	0.183219775533897	0.444106300657025	2.70415353437023	0.0228722222134135	0.354957446584356	0.00762503359690075	bottom	1	35.2064550292455
737643.502634259	737643.50265625	0	Jaune_06aout2019_calf_new	34.1823734158908	-0.218661673294589	1.61868574849464	33.7965358801104	34.4865241120305	0.0559669285319176	0.344467918903252	-0.439109511913689	1.93424155984862	0.312853649453154	0.36536464093208	0.000279953535911836	2.68262170458192	0.223782039088107	2.17343464246789	2.56784065774917	2.80581650873753	0.00428366646513074	0	-1.96078866812338	0.510795691344467	1.94347457588861	-3.32921443378275	0.288128075318245	1.39371026483542	4.5100990180892	-1.0412459089532	2.84442474787021	1.4927609635883	5.73040258468305	1.72000653919063	2.82638592713855	0.0165232399901417	1.84014741658723	0.269377279846608	5.42985852587394	2.68366063290211	0.135555242230198	0.344238173075926	2.08177461277951	0.0361476612186855	0.27732205309618	0.00467885991201899	bottom	1	35.2064550292455
737643.502657407	737643.502679398	0	Jaune_06aout2019_calf_new	34.7494683261008	0.362980204207879	2.04586668178707	34.5129294091327	35.070031772318	0.0262969231251461	0.254212732248081	-0.196983609946237	1.82961617678642	0.189880374175081	0.308344737524178	0.0013633908833596	2.48676499223	-0.882314388034616	4.04174713969628	2.14790936508247	2.6613073658937	0.0154925715251278	0	2.25622792447379	-1.00980385877948	2.7007577814369	0.57979535455355	2.92688979082697	0.554116140620923	-0.292942756178163	0.169754076167606	1.66370093085868	4.15986950308057	4.31527235150069	8.03449094851945	4.29948314081667	-1.04599019836453	2.97943842233184	1.23824427052083	5.55404156335865	1.69149545589979	0.0812271961530334	1.25578522551257	4.80807699865683	0.0172318813247186	0.206787298572459	0.0018646196225067	bottom	1	35.2064550292455
737643.502680555	737643.502702546	0	Jaune_06aout2019_calf_new	35.1232261686004	0.514839456623802	1.68301832916923	35.0709857327072	35.1924703261888	0.00214856180731698	0.0919637989112083	-0.180291498584893	1.81999335608831	-0.0130183244372474	0.181762136698928	0.00372286815899009	2.20431744025144	0.977872866003183	3.60049351927067	2.11060396639781	2.42411540450745	0.00689608915881077	0.164625464851646	0.913422018268621	0.447481960590243	1.77360191304788	0.0131479389533195	2.39611168282994	0.688309958254848	-2.09195946502361	0.581890864412587	1.96511505954078	4.34671938684876	2.09995274387149	4.76118765658835	3.72320114751966	-0.556914110278385	1.82507866092732	0.00625501886366656	5.78172646228472	4.14515780279622	0.0540912865264073	0.324609771849998	2.02385933185612	0.0194508257088747	0.0996376264738995	0.000569966167251465	bottom	1	35.2064550292455
737643.502703704	737643.502725694	0	Jaune_06aout2019_calf_new	35.0878812931354	-0.791885039396486	1.86242051004937	34.8467965726904	35.2064550292455	0.0176618603389879	-0.164281148175513	0.213361451961452	1.76745037612076	-0.254519284847296	-0.0539978246959633	0.0041981489408835	2.45034819794491	-0.0101663341383972	1.86896955837665	2.31527832242031	2.57507486276185	0.00657003623775606	0.35204879064448	2.1670274941206	0.0909860144127256	1.67116789167076	0.295926401102663	4.21294965317215	1.68764568240333	6.29280254890697	-1.01446129597313	2.69863544786662	3.74268273630483	7.27735779024548	1.30005784830272	2.2063783850898	0.41551951845986	1.78211396740956	0.169636722030282	5.03884768560903	2.64264536022445	0.102539443345734	0.270348135709588	2.57343756220292	0.0221484441553046	0.19905114034497	0.00213804589734592	bottom	1	35.2064550292455
737643.502726852	737643.502748842	0	Jaune_06aout2019_calf_new	34.635702621637	-0.574953682736267	2.23378011384165	34.4375647656191	34.7745182932668	0.0108530731565035	-0.23512681295616	0.748721823585658	2.20055865436546	-0.271666716458986	-0.156899909482633	0.00147321523154298	2.64420431919667	-0.596886484572045	2.35375274639334	2.496334488792	2.73423134410822	0.00573360215584919	0.0978667656074656	4.5503651724417	-0.90458122741008	2.49206935276357	3.62813373287966	4.96002363118028	0.185006152224129	4.758065361874	0.295524006438728	1.75123463013503	3.45942524708971	6.48330431640896	1.00531730867155	1.70711894700573	-0.777660771952911	2.2213090876499	0.489350352910584	2.28851097295721	0.357106960567719	0.148784710296247	-0.115330481498144	2.15545706984712	0.0163344028789526	0.264767078637616	0.00441214099481148	bottom	1	35.2064550292455
737643.50275	737643.502771991	0	Jaune_06aout2019_calf_new	34.2877566161501	0.02291938424136	1.47834768184974	34.1473122648738	34.4143063545012	0.0101575913710097	-0.0403423308727391	-0.897835204317847	2.44422737780362	-0.117322534212476	-0.00778596793488725	0.0012819076844271	2.55914948247165	0.173607290581229	1.58651163848965	2.26499014736435	2.89368194546207	0.0547634936630394	0.0978667656074656	2.53213686103777	1.25766041095039	3.41884608414282	2.30910358960037	3.16367346279074	0.0654301686511682	4.21121002143034	0.560331524549558	2.01054204069968	3.36988680602267	5.69573184967262	0.581902606305395	1.34513833843085	-0.323811719703601	1.89708437739995	0.0736045032585027	2.29917799368667	0.487005944339594	0.090658542079406	-0.0275138879437752	1.95063898902216	0.0101080093956963	0.166206070117387	0.0021076183240574	bottom	1	35.2064550292455
737643.502773148	737643.502795139	0	Jaune_06aout2019_calf_new	34.2533803300206	-1.70254615142731	5.14438756319428	33.9324253068133	34.3603489239194	0.0127029390742369	-0.100530122655129	0.183534881810749	1.63866719492614	-0.164246881752555	-0.0230984187908555	0.00230344143067373	2.56110887869991	1.05821314257093	3.60534622102006	2.29253479952565	3.04372233866026	0.0378591413021653	0.088512675701362	2.51907100886461	-1.19518750162527	3.22396734729639	1.8803843180222	2.75230823483141	0.0694502267283041	8.25283742118687	-0.121678325458889	1.72837607093406	5.92564964904129	10.3200344880543	2.00177171698357	2.2635125925908	-1.19780427010972	3.1983081016346	1.32640346168563	2.59632169662119	0.149795615000592	0.129059166037264	1.53120183782372	5.51458377214866	0.0263526524662179	0.384638473693893	0.00704853342100602	bottom	1	35.2064550292455
737643.502796296	737643.502818287	0	Jaune_06aout2019_calf_new	33.9527256719153	-0.458641710752179	2.32076923727378	33.7798469413233	34.048068467484	0.00596406595332506	-0.114772032459635	0.427209402404225	1.79883241038808	-0.165543927940921	-0.0336601475244482	0.00201155357999713	2.91568478303268	1.12072629791025	3.28067577376874	2.81436564875899	3.09531757951771	0.00627763142047673	0.0791585857952584	0.722269122395786	0.647297294402976	2.04033585206567	0.203101765152199	1.74754875368887	0.27054703337473	10.2518741632276	-1.04112092663486	2.79117256421297	8.8656178244761	10.7959923540187	0.367646909489048	1.26479255853522	0.154639868152836	1.72854602133241	0.00154089744992482	2.55893067732109	0.66508678088763	0.168707451486386	1.0690228228382	2.98323924434789	0.0844144414456295	0.339117731933239	0.00548637100062473	bottom	1	35.2064550292455
737643.502819444	737643.502841435	0	Jaune_06aout2019_calf_new	33.8937644663656	-0.466773518547807	1.57132780522426	33.7270263288804	34.0081062391607	0.0120599416775005	0.00980387701460457	-1.19439946608971	3.37284930411262	-0.0250516914909038	0.0228305024085498	0.000199915977148018	2.93009366021201	-0.823135192364636	2.0461434968211	2.74623618500773	3.04264663577421	0.0108139457031098	0.0791585857952584	0.561271275006002	-0.665600029328112	2.02630237166194	0.247754634371085	0.733687661260439	0.0270686517963325	6.30668232806556	0.164604909374927	1.76455760569912	4.31713461002972	8.60972475674399	1.88106486903179	2.34061590104854	-0.714621028809631	2.12673110322911	1.54580065277961	2.72415827712329	0.154852919504893	0.251041099681332	0.0776591366889776	2.38786448928694	0.0597886214025048	0.421853326761156	0.0101528936104102	bottom	1	35.2064550292455
737643.502842593	737643.502864583	0	Jaune_06aout2019_calf_new	33.8160582557951	0.590465539401422	1.67522732651186	33.7422713294862	33.9380387581064	0.00621267463129318	-0.0525408079837634	0.0344812182190174	1.75902581019303	-0.0975138059666366	-0.0063913563045723	0.000841026158069256	2.92629933346896	0.468661100930323	2.23335807473223	2.84670987605031	3.02814516579485	0.00302438840692816	0.126888257208828	-0.336793416265954	0.538181542805834	1.84708259787301	-0.74223394956345	0.382818326374163	0.153432236057395	3.34015898977055	1.11342802863496	2.96946931366146	3.13822434559699	3.8885820981386	0.0554049759621423	0.498115512799112	0.52523738507607	2.15546616608774	0.00488711926390884	1.20047984501385	0.129152069648218	0.188544872944309	0.204962738388368	2.43601195904534	0.0435818206723753	0.373092246518524	0.00751914921007618	bottom	1	35.2064550292455
737643.502865741	737643.502887731	0	Jaune_06aout2019_calf_new	33.701264830622	0.333396340122311	2.03812541166507	33.591854614981	33.7912275186292	0.00363623765712697	-0.140599080703928	0.543308923431772	1.95950769938353	-0.15700526879501	-0.111530064719106	0.000231790173857226	2.93571949316742	-0.58812927539186	2.87933369851431	2.84805558790235	2.99239200081265	0.00148433946806273	0.185289666696638	1.05788515379969	0.0645365525926741	1.66085156629354	-0.453089338979791	2.66334143182525	1.07392600081963	4.52539169684878	0.325498735215086	1.8452177268503	3.4114540332362	6.02081352918722	0.699546168637657	1.56682924123266	-0.357993919432481	1.79812940772137	0.790185561538141	2.10933138267759	0.191075046068339	0.158649385455183	2.09663832206884	7.86609864375212	0.0560169402546868	0.47647697329159	0.009157031923628	bottom	1	35.2064550292455
737643.502888889	737643.50291088	0	Jaune_06aout2019_calf_new	33.3377650214769	1.11811702281742	3.52801774300863	33.2536995628323	33.5431886958071	0.00640466889676172	-0.0988504768654151	0.407919467767558	1.88129839492407	-0.152606880667615	-0.019791407461749	0.00183956666895942	3.11541971300647	-0.231993770657097	1.68922708291142	3.01351897282578	3.19602251341286	0.00333362425782024	0	2.19087475290253	-0.706461393665208	2.12168425381203	0.393163050151472	3.05751333244713	0.801494783447909	8.24905032346123	-0.324025080785614	1.84715298558566	6.65487551832107	9.44013899417297	0.787728716574595	1.5059773673071	-0.230956932346733	1.68232490683384	0.760935220315829	2.10033159494287	0.203164629634078	0.240806953873368	0.805964693470727	4.01338992592924	0.0914620516566947	0.477032003383455	0.00818553082228742	bottom	1	35.2064550292455
737643.502912037	737643.502934028	0	Jaune_06aout2019_calf_new	33.3807179431961	0.526955226543259	2.09368620064263	33.3426337688525	33.4374266842919	0.000833566791790678	0.0794855481332101	-0.332512774042138	1.83581143129613	-0.00894147682519441	0.144385133409437	0.00240914664391913	3.00645763351383	-0.743448779704754	2.11434389983192	2.73350699721863	3.15659003538783	0.019375250706872	0	-1.384993928775	1.01058039251487	2.70445236349306	-1.99116563264913	0.128990861737612	0.451463342887396	9.9425456153208	-0.575084601029461	2.10500061749304	9.51623251620455	10.1804917489307	0.0447757572552713	0.335151261767641	0.0820826809762281	2.16307989290115	0.00916995692682922	0.694477797020109	0.0375299167148224	0.224168269340476	0.370729554981121	2.12116131002309	0.106305217745883	0.410635181079536	0.00752141689445827	bottom	1	35.2064550292455
737643.502935185	737643.502957176	0	Jaune_06aout2019_calf_new	33.6029225080641	-0.470677803380832	2.31724066011459	33.4521355296057	33.7079966668651	0.00591104816059439	0.143717317310435	-1.06549775415772	2.87521208620823	0.113540880993678	0.155396493835121	0.000169073714216364	3.09483439402314	-0.367160487193917	2.97304480602516	2.92546485036332	3.19776980067749	0.00508479665044105	0	0.614361852064274	0.0700998246612663	1.70307972544717	-1.49536822967225	2.87636414285407	2.00787401535803	9.36159387317558	-0.640728372027539	2.09983702785276	7.84478016739743	10.1744484581216	0.574075372108123	1.27429038799623	-0.164361249721776	1.60328799493905	0.139724407695824	2.18912485268285	0.507168129517147	0.237620583595011	0.183810636078367	1.74965755001875	0.0916447139095549	0.38746411971382	0.00885613521249914	bottom	1	35.2064550292455
737643.502958333	737643.502980324	0	Jaune_06aout2019_calf_new	33.8293093794893	0.0590017297341322	2.43152836702167	33.7491406706706	33.9001109514064	0.00180559824852452	0.0376649624691978	-0.0257696953789149	1.72067212259733	-0.0332814719370467	0.107535713245676	0.00204206515590708	2.94357972601833	0.111486120433965	1.24734968349832	2.68713782568873	3.18499067396074	0.0352295627858469	0.0601861446858698	3.82818767203757	-0.804302811430457	2.6018752476273	3.07412302754241	4.17454507517466	0.107746166752865	6.50336055732153	0.777115246335455	2.51458716315645	5.96321231455676	7.62586768212915	0.256031748773061	1.4375374019482	-0.230644530571902	2.00142318356668	0.0724321353933504	2.73991642834173	0.577134098999977	0.197337883473387	1.67192844577865	5.67735194012219	0.0564273611318596	0.589414131034544	0.0162915824479445	bottom	1	35.2064550292455
737643.502981481	737643.503003472	0	Jaune_06aout2019_calf_new	33.782404283838	0.0881493665790383	2.0999847235253	33.7572733679084	33.8161509600815	0.000288374824042718	-0.0411043652372103	1.20533021153792	3.36857901450155	-0.0588577775483741	0.00706483136955546	0.000382839631832864	2.67444123945888	0.0398792134607936	1.84873871430686	2.54037530295003	2.79030898944871	0.00580293939445785	0.0752326808573372	0.826150177866634	-0.11527278794608	1.72647546455675	-1.90180463588384	3.28111001517391	2.80207059963064	10.5678122590276	-0.0818364274507304	1.66316691504767	7.17563175088078	13.6849713950853	4.65856219312739	3.51359249126202	-1.00473617228547	3.05912576138774	1.66486089193331	4.28539661879107	0.594682986412236	0.125204283191714	0.471809222015203	3.31842091507416	0.0346414299336886	0.245290547351315	0.00243185605255652	bottom	1	35.2064550292455
737643.50300463	737643.50302662	0	Jaune_06aout2019_calf_new	33.8303935410117	0.681266155864235	2.12360701266976	33.7674985337862	33.9300715233805	0.00296699362388563	0.155706937009657	-0.305960439679956	1.75560875877123	0.044537787829496	0.23734924854968	0.00411356802299154	2.72605684576612	-0.0312338960503294	2.44227917386813	2.61137951174709	2.83118214385175	0.00340420399760397	0.0752326808573372	-3.17655506637589	0.646787995833603	2.21712868865636	-3.5768867654653	-2.40849128242594	0.13350474600016	12.1659808978076	-0.57308917821681	1.97234345281412	8.71331833644388	14.0631214850286	3.25006480103326	3.26668970564068	-0.522060726859384	1.83282131627411	0.213034159429129	5.11512912120051	3.0948690530744	0.154414954356935	0.729728288768297	3.14036948250597	0.0187530674354999	0.334271286722513	0.00615717913619264	bottom	1	35.2064550292455
737643.503027778	737643.503049768	0	Jaune_06aout2019_calf_new	34.2943422934133	-0.660691417373609	2.2079010329207	33.9984585452122	34.4284295301936	0.0198455841895335	0.144408034060281	-0.389114568606129	1.82098878850741	0.0073062047103598	0.23760323370839	0.00582587876697959	2.58098338975645	0.149042167766857	1.5786084521849	2.51066785955551	2.6581955675799	0.00254568215682558	0.20160909608937	1.12895283722118	-0.0600756439208879	1.74390118393881	-1.59515706685302	3.71939830603237	2.89918211162377	4.63281172256689	0.868189419044105	2.41449892570269	3.54094860675731	7.21507799856463	1.46605051261631	2.15369929031529	0.247835989429647	1.59837880281182	0.0793689294287848	4.71025412482112	2.5331406829319	0.121257536240446	0.663105337610621	2.71212856561826	0.0407475440866784	0.260156052070814	0.00347301727841993	bottom	1	35.2064550292455
737643.503050926	737643.503072917	0	Jaune_06aout2019_calf_new	34.2454532965436	1.02294512460986	3.07956820566092	34.1841436877936	34.3762014803879	0.00358485000584387	-0.126120458928056	1.02840785952614	2.73832842290668	-0.156484647735522	-0.0442260070852628	0.00130516118932872	2.53262248018059	0.735595923855595	2.80004451815771	2.38708895814628	2.77139645121755	0.0110611410649807	0.422868920522905	6.08941609271825	-0.220004415578803	1.84656556355746	4.44674856686032	7.43614821338651	0.87233385708799	5.14863756222081	-0.572311476367102	1.91114445488544	3.98224498405184	5.78154240698839	0.38454949296987	0.974143153237431	-0.364147362285706	1.5260399094427	0.0362381992792641	1.61708945454139	0.342182969109115	0.103811773013363	0.92843648055332	3.47711134145015	0.0337028311210659	0.25166062223993	0.00318739147263932	bottom	1	35.2064550292455
737643.503074074	737643.503096065	0	Jaune_06aout2019_calf_new	33.9283753560251	-0.71380784034688	1.95789834643913	33.5180663265143	34.1935433043487	0.0592000727752864	-0.140270170198849	-0.361532327786165	1.80483219721587	-0.149611647338463	-0.134191067112358	2.49788593977436e-05	2.98623322184196	-0.609928982194839	2.14511860919276	2.61505450941467	3.19724508257635	0.0311563481613073	0.73882431347049	7.30809838156622	-1.22023717163659	3.23730036024291	5.66630693039194	7.87097534122185	0.454237705532739	5.4580507081564	0.446470757820365	1.97688483234162	5.23087087533506	5.84744195996297	0.036469556262312	0.642568947667003	1.03206017987319	3.2812757788768	0.0653157565755687	1.69469847267334	0.194859272160238	0.28387258493006	0.474423462803224	1.84729209642733	0.0469903935431833	0.609875371274123	0.0311169314449418	bottom	1	35.2064550292455
737643.503097222	737643.503119213	0	Jaune_06aout2019_calf_new	33.6933980202252	-0.517077194833298	2.168684430856	33.3524856981494	33.9647448551477	0.0378637298044037	-0.0874619813592861	0.800993656535066	2.32660983376885	-0.148916807946582	0.0495971408919959	0.00419156133250891	2.96810804792072	0.183657072991528	1.83403301969089	2.72410199910705	3.21401191633443	0.0239563065885238	0.195330131291063	1.22033203177073	0.0965499228605088	1.70221679437022	-2.49908896796634	5.30538671658667	6.42586301678336	8.09781626197896	-0.18472028607657	1.67071794705708	6.0169118072303	9.81940134056773	1.61286694270978	1.92993540715643	-1.01679259887993	2.85319336691286	0.57381280975426	2.49676089938219	0.348032792353125	0.181307108133125	0.0883622884853405	1.92275888373545	0.0571206924739549	0.307612164751324	0.0053258394924965	bottom	1	35.2064550292455
737643.50312037	737643.503142361	0	Jaune_06aout2019_calf_new	33.8036677433648	0.545240284739489	1.70127654196003	33.609967467242	34.1549138207095	0.0390969867877356	0.251142906239031	-0.436136130320906	1.84919647685409	0.0720797097006336	0.366013035523785	0.0095457043739919	3.07783014892581	0.322461530394624	1.68276514163973	2.89640969105576	3.28743352034047	0.016426742045568	0	-2.87187973388318	0.969445986929871	2.81522596837231	-3.420323901932	-1.60357236378231	0.307903002965838	9.31194964204579	-0.383438963265861	1.67037745998691	8.3761341944869	9.91968475407294	0.302445322815236	0.869357494241791	-0.627284978067556	2.0832283032071	0.095311840046292	1.31308717999926	0.165741663105794	0.257745284293804	0.585423337803608	3.24899096144355	0.0647869427856646	0.548397671082777	0.013741749290823	bottom	1	35.2064550292455
737643.503143518	737643.503165509	0	Jaune_06aout2019_calf_new	34.4922209572563	-0.482736051845682	1.77754023759252	34.268158295122	34.6166377660438	0.0150033268113486	0.253611897065463	-0.34906889557784	1.78880738158393	0.0947259436775081	0.36487076466868	0.00799752634594602	2.80753459635222	0.927213852967344	3.45026367086274	2.67136863699069	3.03637557587122	0.00838849866677953	0	1.0936783678949	-0.189434587813727	1.80440660406651	-1.0864650187434	2.94938155924422	1.62115923195698	8.95543165298132	0.533956323990079	1.86833375695987	8.2328642623103	10.2414400091786	0.480072196203278	1.14790976880595	-0.666569477413476	1.91914134067319	0.0563300854563784	1.74507410078095	0.356001606437877	0.161063098892412	0.59960085301077	2.4218463417305	0.0600650764346289	0.321737351655807	0.00538611831752593	bottom	1	35.2064550292455
737643.503166667	737643.503188657	0	Jaune_06aout2019_calf_new	34.5760408275298	-0.210773734254769	1.46699896612243	34.5552453797804	34.5940792704255	0.00017266860251948	-0.0755832694019611	0.369101304032462	1.92344535821932	-0.159207895226204	0.0390319246105907	0.00387531892344176	2.90804558224861	-0.62662246443558	1.68897509563181	2.59864200994694	3.07843946348141	0.0316864946594474	0	4.78444289400452	0.0969182758364018	1.82524539004117	3.43115544831921	6.24992806863806	0.769926117791922	10.065995484457	-0.936812293541577	2.53189593732071	8.28793875014941	10.7900452940526	0.667597720662393	1.68247379707123	0.142624086931978	1.56259685109014	0.0563184546628344	3.45966449590192	1.35830568601106	0.167493024418627	0.813464591313118	3.10403435151246	0.0811457599271011	0.305960116721239	0.00323739991707578	bottom	1	35.2064550292455
737643.503189815	737643.503211805	0	Jaune_06aout2019_calf_new	34.2659919944546	-0.0320466465886415	1.76479846231023	33.9658491590132	34.5618505894921	0.0426061018830882	-0.250271893066355	-0.388702825995067	1.9619302645539	-0.34844298068736	-0.179076291876878	0.00277195335052252	2.59989122433988	0.207978703131969	1.60599582614693	2.47590172079864	2.73967238417306	0.00858347247856432	0.167597653978198	8.69388364722195	-0.0373531726023362	1.74494780921045	6.85051037072409	10.4657761168976	1.34010036339325	4.44383715873097	0.272691648233202	1.80913411297999	2.26485169658044	7.22339285204055	2.53294979584279	2.84073740805409	-0.392683970898735	1.74800337711417	1.54786179037243	3.67448507005425	0.542896071657508	0.112147368538899	0.238325223149196	2.11778774830847	0.0241351355001755	0.228627232589813	0.003529179626096	bottom	1	35.2064550292455
737643.503212963	737643.503234954	0	Jaune_06aout2019_calf_new	33.4573111083825	-0.282248720995805	1.40388557144651	32.9067574354275	33.8763512847742	0.152802684394613	-0.548337611940915	0.378792840170746	1.77742318496562	-0.647014290499491	-0.398843652721358	0.00704598910782994	2.6926671657551	-0.207818465185369	1.45235173669657	2.52702538177175	2.84029004416644	0.0138032019905741	0.604743534278959	10.1655484367782	-1.07353070454315	2.84732279881473	7.4401966279354	11.159421405176	1.39786064016147	1.13608691117089	0.348815470987893	1.97723819354303	0.622465522005816	1.84376799411193	0.140899456421864	0.657732061635422	0.554458439128767	2.7822680065048	0.283884450011915	1.14914986484903	0.0506891806987806	0.138367589844124	0.685683365394671	2.45993899466793	0.0489056124071589	0.291961575115428	0.0046795181800958	bottom	1	35.2064550292455
737643.503236111	737643.503258102	0	Jaune_06aout2019_calf_new	32.4626693213437	-0.720113278153187	2.7328363545961	31.345987792185	33.0453840915128	0.232887706371569	-0.431299205047157	0.508599396287253	1.94221761511311	-0.64500923396226	-0.0775738212008553	0.0344300276358479	3.02805150883167	1.08142565160311	3.11203998709199	2.84666717374892	3.40223035712186	0.0266646445681687	0.220955725434041	0.203391947648225	0.056498878788922	1.70652141385238	-6.09973766508622	6.86180394083503	17.5551540931161	1.54062376155661	0.940073788613328	2.60040211216419	0.568103987670245	3.9921772819267	1.20364233188461	1.95978488628326	0.332151918227365	1.74824149801709	0.0671699886216344	4.69523388975682	2.44011952363613	0.25584888978962	1.38170684330597	4.16782451178871	0.0496381959202723	0.78986766777432	0.0371715619756329	bottom	1	35.2064550292455
737643.503259259	737643.50328125	0	Jaune_06aout2019_calf_new	32.2437079429782	-0.759974864347926	2.1321791983039	31.345987792185	32.7664586214219	0.241570094890286	0.310986441287817	-0.556907661245138	1.99202950697119	-0.030706786870774	0.507171677937655	0.0310174586310215	3.25655422892498	0.0993589713241456	1.45974349648553	3.01875760717086	3.47511056574309	0.0229415445432213	0	-7.40012097110057	0.683806864306686	2.32610123912371	-8.21879642495629	-5.77629471821269	0.560370044587137	9.88492233701279	-0.0282858220456602	1.71348084244572	4.46170067090238	15.1567901791371	11.8530363271245	5.55202122825915	-0.878245317203258	2.81384581022053	4.08952948283543	6.19625431640403	0.382128179421612	0.353656754889597	0.471576701229068	2.1236460401639	0.0683259190243822	0.713658413404016	0.0403127572248377	bottom	1	35.2064550292455
737643.503282407	737643.503304398	0	Jaune_06aout2019_calf_new	33.1449378553062	-0.370770953409228	2.21062931840467	32.7821254884346	33.4099606377462	0.0331890620155941	0.408759332220249	-0.254547742574791	1.69458743253148	0.276412221085026	0.507717998853174	0.00608415691809001	2.85476174437037	0.733570868951515	1.96079171759489	2.75729093565291	3.03292301218475	0.00898788449637272	0	-2.52361145380946	-0.311927291396343	1.86489483003754	-5.4214594067181	-0.294494290023637	2.58604906445936	16.7150041321152	-0.57687684677505	2.03191811581214	15.5657431274207	17.3763500751499	0.353430420485406	1.91564759707703	-0.115907641582887	1.87202532608861	0.134685437701885	3.70497113525382	1.13654722784183	0.200006348522317	0.180395345103989	2.46978402625707	0.0457358483323758	0.351201856553996	0.00666035892642908	bottom	1	35.2064550292455
737643.503305555	737643.503327546	0	Jaune_06aout2019_calf_new	33.6117409063353	0.198572938672094	1.82469190976253	33.4389014359737	33.7955445146196	0.0117617405446856	0.157743612583987	-0.107646541658318	1.88778386714126	0.0428949305804341	0.263373743016644	0.0044835167130006	2.86128549066712	0.460083121781778	1.70305835886328	2.7289120483911	3.04592239486193	0.0135306891974688	0	2.06373084197686	0.306251852969267	1.86382900412363	-0.115695779298068	4.89091120931537	2.48236082975609	12.0567602332132	-0.0259690585747678	1.77433915563068	8.65802467768159	15.3556618287251	4.4534448675984	3.72848635246917	-1.8481209845523	5.4339841318432	3.3205925774074	3.86486918647898	0.0193624697180317	0.173062974364111	1.58085722431336	5.56675595936875	0.0615254953345579	0.476096645402115	0.00990686845752741	bottom	1	35.2064550292455
737643.503328704	737643.503350694	0	Jaune_06aout2019_calf_new	33.7799495840003	-1.07531792908827	2.83814454810895	33.3536071534267	33.9322013752149	0.0328984174563974	-0.156156364009861	0.182035223767136	1.73827457942167	-0.281679949000668	-0.00698431624123158	0.00798608471123377	2.60633909633057	0.723788782802832	2.85793236893857	2.45940811139831	2.82008560106166	0.0104686896580967	0.27466186801868	8.23622521164751	-0.707723916780519	2.15321015078185	6.01330428731161	9.31356502919833	1.21620848379386	3.56268103482561	-0.117061191586128	1.78578839565572	0.760426802079328	7.48152470262748	6.799984768681	4.87020566910006	-0.479739691362417	1.75401904939574	4.0593969988025	5.35844194807393	0.208691668381422	0.160134623075275	0.00417122085633189	2.14230414063672	0.0323443947699276	0.325240994021767	0.00721574047972053	bottom	1	35.2064550292455
737643.503351852	737643.503373843	0	Jaune_06aout2019_calf_new	33.2068376235066	-1.93380943223953	6.88202776195988	33.0134690604978	33.2728785725664	0.00361147265883468	-0.257897314254891	0.717953756631903	2.15235287340854	-0.306271287680098	-0.156682544887576	0.00249353057816329	2.88841664253394	0.697807191914216	2.77666853605441	2.5999270155818	3.32401297133734	0.0379124788628993	0.222411997852816	6.76755356405553	-0.190590445130259	1.752736367329	4.11963127039705	8.9686156542623	2.44965003736543	-5.01000657659264	0.958817729329772	2.57741548251842	6.10823293747565	2.29800937778085	1.51531155061083	2.31263074599127	0.23466198315288	1.73322432428671	0.0759538996010605	4.8214172865983	2.35677341063047	0.165182909995575	0.689970185878795	3.39420810137394	0.0312707309528868	0.398517167772551	0.00844659043176167	bottom	1	35.2064550292455
737643.503375	737643.503396991	0	Jaune_06aout2019_calf_new	32.8852327109378	-1.10024333704733	2.62671160088993	32.7075537510032	32.9867812163962	0.00882574569160371	-0.00413069869178078	-0.21396521411735	1.80761225369773	-0.140827023493416	0.109155603147966	0.00620861456368387	2.99043967364237	0.499888834461033	1.85690740741756	2.74287459725802	3.38460371887835	0.0535196466708087	0	1.18763256726102	0.104749236287888	1.80403108282194	-1.20390244294402	3.81348856733799	2.44297588620153	-3.00253253212988	-0.300765220186913	1.67124883845155	5.52445807978702	1.20428378646252	2.23615284980217	2.17435081313401	-0.860483899530226	2.36154622867903	0.135334330469549	3.17152469388403	1.02779363179435	0.234971396413186	0.297218829654389	2.8132819847518	0.0405531686460767	0.461432856263456	0.0108116350943487	bottom	1	35.2064550292455
737643.503398148	737643.503420139	0	Jaune_06aout2019_calf_new	33.1243153764149	0.434340234075184	1.7920657202599	32.9916408812358	33.3360040264688	0.0117674811824994	0.181925823722036	-0.143766073080015	1.87525273207452	0.117845066493581	0.238731774588571	0.00135580738271671	2.91053249216977	-0.318343006981415	2.12201645398102	2.69814472548581	3.0838826979963	0.0133497902713291	0	-2.89800031328369	0.594355997244802	2.05267702785769	-3.71623807604948	-1.42342281955734	0.555346567778392	-3.28924447745646	-0.116627793817891	1.57829696566331	5.62201301805112	1.23281111940605	2.33479171347229	2.24291897127873	-0.548458957033392	2.00540227335371	0.688218619451144	3.13584782475659	0.625406872499754	0.198226747353559	0.389887299865014	1.77993184065961	0.0473280812258756	0.361323636852344	0.00923422719544561	bottom	1	35.2064550292455
737643.503421296	737643.503443287	0	Jaune_06aout2019_calf_new	33.5996853470632	0.0793100455503305	1.66406344497528	33.3414075548067	33.8904883633752	0.0297598830437891	0.306348589398626	-0.0225267906186001	1.73760504269187	0.244730689164695	0.366243229866488	0.00149945382608396	2.82114611334049	0.940166761291807	4.48422092110454	2.67529734224491	3.05423890150934	0.00694986152405287	0	-3.27175268471567	0.285040702206623	1.73004594718447	-3.71758360177606	-2.6579827319354	0.125320812286838	-3.35620567856938	0.630283466366997	2.03953459525552	5.76798838682419	1.32674822984177	5.63326008689535	3.89050204013647	-0.407720895617566	1.70026683365482	0.00734454730271852	6.39779311948727	5.10007798097968	0.170729149219177	0.670900607725902	3.25480494380316	0.0419811788515662	0.380018236156055	0.00680653647573074	bottom	1	35.2064550292455
737643.503444444	737643.503466435	0	Jaune_06aout2019_calf_new	34.2911501429748	-0.17881359655676	1.84618322644625	33.9418923854641	34.5870454705062	0.0400804583857901	0.371434091309574	-1.23675497275734	3.41989020044436	0.326919538996513	0.38736945447674	0.000323163174615204	2.76085445124221	-0.00809619931257192	2.92216198591488	2.69326021275847	2.82299780773357	0.00103064546975506	0	-1.85198132810473	0.348499138267472	1.96512873110407	-2.59042540858037	-0.866876257452205	0.27914159308462	6.18007561890827	-0.593455701478025	2.0421950967245	1.96367636858806	8.54272891644888	4.6205839275387	3.47286599785351	-0.144875227079503	1.64584284300714	0.193928480608492	6.2853230757886	4.21564232271115	0.166988315238248	-0.230221578183188	2.23062576416631	0.0552115751347924	0.250655056246058	0.00320074579820191	bottom	1	35.2064550292455
737643.503467593	737643.503489583	0	Jaune_06aout2019_calf_new	34.9084603310769	-0.723786285617901	2.18554686303884	34.6809725410009	35.0188755098944	0.0112405524894491	0.15632438293053	-0.0569991530960799	1.75218063548262	0.0145011615453119	0.290900392992597	0.00779383484222545	2.62991163896139	0.34702482378422	1.99367812329322	2.56945676410001	2.70208594770624	0.00172312714933238	0	1.40793617678473	0.0746917945148909	1.76566892769457	-0.368605510170107	3.30733474708245	1.3661392349097	8.06031716951529	0.655609270068048	1.98881922138036	7.80131562813085	8.52712250658012	0.0623931119755843	0.563369657055522	-0.607607443322404	2.35259280175535	0.016062935407531	0.937886909828275	0.0675550063253262	0.138748063549859	0.626929114024172	2.90463531173424	0.0522336773238114	0.288452067571951	0.00385933162386068	bottom	1	35.2064550292455
737643.503490741	737643.503512731	0	Jaune_06aout2019_calf_new	34.8488347628112	-0.242028011905551	2.08718412905588	34.6750091390215	34.9927564116074	0.00940349846605859	-0.138901665552307	0.176972475784561	1.82932904980444	-0.230846067680567	-0.0318798562482493	0.00388596730408335	2.57224756052554	-0.400863954377897	2.14554631988859	2.43919549375909	2.65976142819051	0.00418486765794503	0	5.67514897392264	-0.0571645853451758	1.8023547432807	3.96885789437554	7.29705003158465	1.08731643329345	9.5053277482895	-0.403070901176261	1.74601601394495	8.32414958173455	10.258241226959	0.452131251908121	1.10776347998756	-0.698234632902506	1.94619271426365	0.111504135109049	1.63282303312188	0.2969115562684	0.0878723454111718	0.847492490394828	3.10377081418302	0.0427851085633041	0.162316575396359	0.00109482522708452	bottom	1	35.2064550292455
737643.503513889	737643.50353588	0	Jaune_06aout2019_calf_new	34.4419886947129	-0.700486932465291	2.1230731696226	34.1209461522358	34.620269069856	0.0241932230345707	-0.309176276153744	0.785789812744693	2.25878659450699	-0.332860292772495	-0.257462855960019	0.000619577561286368	2.44348204071373	-0.895990873091352	2.46424018107032	2.31271306804883	2.50829394685789	0.0036077149219059	0	8.83800373558371	-0.823026909063339	2.31538366743336	7.82126694376404	9.29396625046646	0.2344076751555	7.63078760180171	-0.305492468029172	1.79145685913348	4.42563701885213	10.0234095968062	3.31661843970414	3.14869002075523	-0.794292135513777	2.26452276900978	1.31025770149617	3.97822582653651	0.783640633952968	0.109759851580488	0.120165775547527	1.96315197361221	0.0421546313187651	0.19656893362056	0.00221145100354502	bottom	1	35.2064550292455
737643.503537037	737643.503559028	0	Jaune_06aout2019_calf_new	33.7915647194722	0.443549683957357	1.95277349544598	33.6095324798883	34.0561169639815	0.0229426700092684	-0.229994203979113	0.329584923777928	1.80814696923357	-0.324210336391874	-0.100769865578739	0.00524039748235204	2.47036082231942	0.17662603082702	2.10759606340997	2.33899412430983	2.61698138434666	0.00564866928911201	0	7.04642813764597	-0.325002521976135	1.81471600232342	4.28320070499239	9.07335203265788	2.38783772946457	1.45775545895233	0.59574444202201	2.0708723314566	0.0130415937444486	4.04089855737127	1.69371607277781	2.0439309397404	0.00818232094843547	1.63457332353499	0.339217283650812	3.75452501349259	1.306462284656	0.0736305534253347	0.213064979793115	1.74903491036274	0.0224734352329272	0.131902862600916	0.00123461792610484	bottom	1	35.2064550292455
737643.503560185	737643.503582176	0	Jaune_06aout2019_calf_new	33.6431591336731	1.31398153760076	4.90098778803087	33.596982735227	33.7402608230739	0.00114161649580635	0.0159578359945249	-0.617267369251218	2.07225812321897	-0.0857604615521614	0.0707941609044948	0.00261285420018335	2.53090807858633	0.0628915816293425	1.34879798031995	2.30060137614786	2.76062228952883	0.0272550094623152	0	1.32002656067004	0.289973156253706	1.83808157693272	-0.706972719204586	3.95300601455639	2.17095410301227	-0.300903230184291	-1.14134323357675	3.08088471042054	0.934844802933398	0.0469633221095298	0.0700207110790506	0.513452601846239	0.683413350483017	2.02449068838262	0.0605689856696652	1.39023722868609	0.203739914893789	0.100185928669815	0.296162812101317	2.1193379605857	0.0205724886752901	0.197115024901696	0.00235918643034435	bottom	1	35.2064550292455
737643.503583333	737643.503605324	0	Jaune_06aout2019_calf_new	33.6984947876739	-0.172017606562081	1.24687176881713	33.6224503475718	33.7526250344496	0.00239823461865523	0.0269053585251043	-0.408623777551784	1.84741713641851	-0.039043242066635	0.0704628490915121	0.00129199077194764	2.49019321670633	-0.0794279683028996	1.42345037093401	2.3365591303328	2.63085973626813	0.0107863518449195	0.122531078045035	-1.1974031675997	0.61443303900398	2.08548158545091	-1.42066595567628	-0.794605697163977	0.041983719953102	-2.54426978207356	0.248747702675554	1.71363587121992	3.68773210065171	1.07386852580201	0.75093078791729	1.32428053243719	-0.969884576514105	2.60575072050816	0.346974900246809	1.72896627980312	0.195421958976899	0.0981759716872059	0.0887013319486578	2.0430306991002	0.0144511258377434	0.174166413479209	0.00192709865237641	bottom	1	35.2064550292455
737643.503606481	737643.503628472	0	Jaune_06aout2019_calf_new	33.64927428665	-0.836812305237104	2.29896301615559	33.4993060510883	33.7361408327749	0.00690614098318909	-0.0980184820545938	0.790589632601924	2.25222246263959	-0.121385992104289	-0.0471577105440196	0.000603556538375339	2.90102133703157	0.0800520745953627	1.61913351319813	2.65059783247536	3.1610019247201	0.0284037687683402	0.289845904314499	0.867076072249881	-0.0934232558330595	1.67912717871189	-0.660244598383835	2.25434687351257	0.92206266020271	-3.29179281764782	0.544269983807499	1.91592893826681	3.74567595338469	2.47463063563784	0.186000094766364	0.739390608177476	-0.641637874774132	1.90732749614846	0.0394201686341261	1.1055047508206	0.143120543877022	0.173154727397038	0.997972359384773	3.92801589056228	0.0566543662744483	0.39273605509704	0.00655416816385655	bottom	1	35.2064550292455
737643.50362963	737643.50365162	0	Jaune_06aout2019_calf_new	33.4791085218514	0.905539260069867	2.76084132149169	33.409078534729	33.6109373657028	0.0041361694874431	0.0150228844067667	0.273693091596037	1.79578345736968	-0.0978923770888444	0.160340113053586	0.00696240513255474	2.64624994340932	0.0561096579178013	2.06637377266082	2.58614609504555	2.70876907981699	0.00133423998759922	0.169223317772294	1.48105342321987	-0.625417881908765	2.04974792303687	-0.325520833856967	2.43051723366659	0.849356032387559	-0.940142664038882	0.420197607507582	2.02813658629538	2.14268867718856	0.756901491993358	0.791369167132955	1.78247339351807	0.697020178137539	2.17384589415849	1.11688404168686	3.08861939150611	0.416797401425738	0.136917494624036	1.09049585065834	3.61014039050704	0.0444889480780393	0.294039327291603	0.00404181180631247	bottom	1	35.2064550292455
737643.503652778	737643.503674768	0	Jaune_06aout2019_calf_new	33.8530050929124	-0.0930573265861676	1.87373170616733	33.5458777163867	34.1182807424444	0.033668683024404	0.315665687946577	-0.773021524611959	2.25847521114875	0.215496374117684	0.361604710302794	0.00234898047507362	2.82907284091481	-0.145790601421133	1.58055411801645	2.65032023210168	3.00384103897947	0.0165767713486591	0.115740820724616	-2.89029562377695	0.676960832698285	2.11986697971716	-3.74491803750555	-1.18100749278856	0.731568576497473	5.7599681313501	0.127484702665982	1.76070507397834	1.7517961448134	10.2486466440675	7.38766610734203	5.01291239873216	-0.938095871852853	2.53803309844105	3.772298807029	5.53679361577315	0.327221754528901	0.179718585117581	0.163196858408707	1.85543776576834	0.0610882800524253	0.292085260983681	0.00530537434314413	bottom	1	35.2064550292455
737643.503675926	737643.503697917	0	Jaune_06aout2019_calf_new	34.4875318606274	-0.621927043165853	2.25688357973527	34.2102439725121	34.6704512933222	0.0207242572388553	0.239865711809066	-0.208105059777519	1.7633813888068	0.113195963752781	0.343758582331824	0.00551947625809896	2.84576806820955	-0.320916603674417	1.40981644598095	2.49092529044184	3.14216691301938	0.0641800702754196	0.107367047925752	-2.09624645558465	0.218892380597831	1.7620232550113	-3.55422558169886	-0.294798313277019	1.10972803630153	14.7535709703484	-0.678567598750715	2.16020063075208	11.7839795549358	16.2672979804644	2.141311362654	2.3675549990978	0.00903115661385381	1.65978697410559	0.0847200803753274	4.77438519263463	2.48393820261907	0.134019371567553	0.69584715615821	3.30243688307799	0.0369954260990794	0.301869488577653	0.00436740367053812	bottom	1	35.2064550292455
737643.503699074	737643.503721065	0	Jaune_06aout2019_calf_new	34.6665847156974	-0.780795926629694	3.56528039520639	34.6254225490619	34.6860098404791	0.000238900893201867	-0.0205900444668312	0.25859745546721	1.82948618069465	-0.114900877408174	0.0983797671166103	0.0045190570591295	2.62267994697994	-0.246527223456371	2.10596672098693	2.41501761837415	2.7896233866993	0.0127075658140338	0.103502229710892	1.66988388260024	-0.205396318307193	1.81419796465801	-0.0830342606883529	3.12937604131483	1.01809579284222	15.0946651979597	-0.340618354987543	1.80410130812112	13.4492151001143	16.2522619077073	0.841078896805113	1.50258230800471	-0.889369860551976	2.56764870815298	0.371881105576055	2.02117808416481	0.259189012293	0.126021745053526	0.554341475759036	2.77856372915317	0.026805079366115	0.241437781620838	0.00350617146157563	bottom	1	35.2064550292455
737643.503722222	737643.503744213	0	Jaune_06aout2019_calf_new	34.5027006628915	-0.245336912950665	1.64854115376979	34.2829607336302	34.6671202248915	0.0164334218910995	-0.148102898212093	1.29617903375563	3.49089978683734	-0.157036347433284	-0.121325874544229	0.000113779735308452	2.51887514449533	-0.274526803828638	2.24935838359645	2.41143471001268	2.61895900385926	0.00333870622305851	0.152774418560154	3.91004301381699	-0.499693582661424	2.09973789958589	3.2411293634203	4.35534178929724	0.114210668621498	11.0530841750605	-0.176457530540991	1.83811657577425	8.50579697259321	13.2470972916978	2.15699810458288	2.52905266894648	0.303771851984001	1.72133080796061	2.04565898376746	3.16805018788342	0.14032749485906	0.105126796927934	1.43370656136017	4.5115262286847	0.0490328402199402	0.243580234138389	0.00265307272182691	bottom	1	35.2064550292455
737643.50374537	737643.503767361	0	Jaune_06aout2019_calf_new	34.1968607298049	-1.45243517863573	5.1364955105455	34.0523243433887	34.2802495861023	0.00252882954823885	-0.144822305888199	-1.09250338077335	3.39519231183665	-0.159868539125201	-0.138851209643797	3.52889157269612e-05	2.45755562311596	-0.534118060605968	2.22732862563147	2.31626179907985	2.57119971875442	0.00536955889471805	0.375881305189815	4.9340539679779	0.181900799966095	1.71735634107876	4.3929974212514	5.56566725269029	0.145773388090616	5.3618374476609	0.291248610923087	1.77010032058234	3.25054712690778	8.18899195380487	2.60213217000579	2.50085611770209	-0.877168043579431	2.43497842552803	0.632674085070848	3.27776005107248	0.744910273006029	0.0949151850932506	0.514670319338708	2.42179311964708	0.0372433076915727	0.184054561559415	0.00161577545834008	bottom	1	35.2064550292455
737643.503768518	737643.503790509	0	Jaune_06aout2019_calf_new	33.8629257277679	-0.511559062862607	2.49119755977549	33.7385827298748	33.9647258919874	0.00394987148167875	-0.205287324859404	0.3465715760155	1.73809769769468	-0.233448143414575	-0.164133656220178	0.000556918850070638	2.4150827688214	0.0511441005227078	1.67535996180724	2.23077885960613	2.61215673944531	0.0174596696456123	0.329374167663523	5.21956656142287	-1.04123174208575	2.77592395084914	3.8827394632263	5.71491335540793	0.343171266193601	4.46327026415809	0.636576234687582	2.0518743436246	3.15588834551069	7.00687166798584	1.66418371833213	2.23993029800638	-0.380639349460105	1.69973684876017	0.0133801818177482	3.73492870846957	1.69659164222834	0.102760201549984	0.927962086247952	2.7327059864953	0.031482299585969	0.240820973221926	0.00368233896904763	bottom	1	35.2064550292455
737643.503791667	737643.503813657	0	Jaune_06aout2019_calf_new	33.3999045341062	1.02045839105345	2.72688049216553	33.2969555590183	33.6317167491563	0.0102103344893475	-0.176049283043796	0.366090544957217	1.83461944947908	-0.229820716430066	-0.0998205072930646	0.00179908266324522	2.49384619829966	0.024773341555126	1.27838042557895	2.33673231577286	2.64532250205712	0.0139913619361083	0	0.0280841578706678	0.0556136788540022	1.73374648465626	-2.79384384894576	2.996179804549	3.47052282273161	10.1294743663705	-0.834280552031045	2.34154455730398	8.11431523662698	11.0115508065525	0.91986948771403	1.73829248483569	0.154375788694241	1.57710532107606	0.137066769812867	3.54155427162978	1.39086841236904	0.11386056799705	0.738598264691998	2.91005653568217	0.0185676412270257	0.257603035564519	0.00398835262141491	bottom	1	35.2064550292455
737643.503814815	737643.503836805	0	Jaune_06aout2019_calf_new	33.2639461732734	-0.101101995879794	1.56994289695445	33.2401779852291	33.2899579083974	0.000298205484176858	-0.00119486578789397	-0.370401434542988	1.89365322759878	-0.0689192981315475	0.0476125434929873	0.00137374225338925	2.59751198530098	-0.0166523882710855	1.49472422961894	2.47130062484207	2.71395988357816	0.00656115423316752	0	-4.21400984398922	1.13340732529055	3.38814589045121	-4.48961228966215	-3.50494972244033	0.0817059971735013	8.60385170491386	-0.00536215594355234	1.68865233746814	6.6876808163917	10.5033279115944	1.56328535735772	2.21238251317984	-0.552432075665087	1.98880864718402	1.66641428520983	2.53950520996711	0.0848289801673213	0.104553050710766	-0.40646632604143	2.17471313707906	0.0210682317560813	0.157554700108028	0.00166635140518883	bottom	1	35.2064550292455
737643.503837963	737643.503859954	0	Jaune_06aout2019_calf_new	33.3548934779051	-1.24273879019172	3.47921152827005	33.2878291060626	33.3815176649098	0.000866185929818868	0.0682093333140046	-1.0113653379263	2.77688379073622	0.0564008191204761	0.0729535243612734	2.6714794664458e-05	2.57200189478474	0.222272306497696	1.72740865599752	2.36239212811707	2.80636092341236	0.0219196963463563	0	-2.24801611716907	0.0484302085500899	1.76591988539505	-3.69012074343391	-0.734965877532799	0.87401231681129	6.14240007661578	1.07482517847462	3.1049263286533	5.83661020809526	6.90653125695581	0.102060361159624	0.871472892693732	0.179375191890347	1.98508648407206	0.0155515302154725	1.83494749247402	0.291962674064357	0.140906131968277	1.02796416308304	4.41208882740274	0.0778517448970535	0.27323155996907	0.00219055583477429	bottom	1	35.2064550292455
737643.503861111	737643.503883102	0	Jaune_06aout2019_calf_new	33.4387492044593	0.0033019317040441	1.45878703284279	33.3783536266566	33.4936701858109	0.00160268258207073	0.0221073282855694	-0.487952339527287	1.95732822557707	-0.0513965390052519	0.0686483434388485	0.00148254818494497	2.44912484797519	-0.177247202011493	2.05131142541992	2.27612106465685	2.58839685899925	0.00794592790653741	0	0.96321616632707	-0.0855553711708791	1.78370097429593	-0.566278266027037	2.37865947480548	0.852948047250258	9.50241289373065	0.150068796003131	1.76692228213082	7.09002600620321	12.2601832740973	2.69644869327858	2.72994014918353	-0.839345109267172	2.37740065099528	1.96305872454822	3.07840500520484	0.128977618551447	0.0880067638538509	0.393856192912883	2.28683361481189	0.0309233836467799	0.145407764389513	0.00104691186763195	bottom	1	35.2064550292455
737643.503884259	737643.50390625	0	Jaune_06aout2019_calf_new	33.3603825780832	-0.0625057500342322	1.76476175799433	33.1732559878984	33.5016984196538	0.0108054982621912	-0.141346875412789	0.460946443125377	1.89167308542894	-0.191880966608842	-0.0614901701648794	0.00182502401527014	2.38933694352981	-0.280195438178794	2.5270498573898	2.30813879767849	2.46520245316275	0.00158217746872748	0	3.33412445721549	-0.513190507696833	2.01365272629633	2.50442897896472	3.84875380663779	0.181685841727837	13.9653323040543	-0.928235248007617	2.79838291898684	12.5499063045703	14.58869880666	0.376024653209871	1.62834755170837	-0.213042396064308	1.7815013131292	0.172253415325601	2.89439917564953	0.781308843714027	0.0802190206830523	1.19461473245585	4.25235794663123	0.034969866590644	0.182148792205994	0.0013117662047845	bottom	1	35.2064550292455
737643.503907407	737643.503929398	0	Jaune_06aout2019_calf_new	32.9700780620271	-0.109200813383824	2.19899514965958	32.8352311453184	33.0881842685178	0.0058330460879604	-0.168447034202062	0.339680741395201	1.72880765684803	-0.192553214465957	-0.132792791029055	0.000416171320972123	2.32067735909807	0.798652704544198	2.04801185070349	2.24003385601457	2.45742203121081	0.00587725703978823	0	3.6906926079983	-0.911422093659958	2.52912875985136	3.21103117294873	3.88652413999381	0.0472633799571353	8.7240318647048	-0.170945959906799	1.74261688927724	3.266452692442	13.3707962053329	10.5754184283565	5.33039443451876	-1.05504024884978	2.83726864836021	3.2774025667259	6.13766448474193	0.795554409575463	0.08744823708196	0.00985124284859844	2.71557938139057	0.00898401832786051	0.15762822709053	0.00124243625455282	bottom	1	35.2064550292455
737643.503930555	737643.503952546	0	Jaune_06aout2019_calf_new	32.7477091101282	-0.364635876905767	2.02965373821064	32.6277404643258	32.8330929260553	0.00429682343077135	-0.106267316071843	-0.422128543707827	1.96760854728652	-0.12916362239554	-0.0905381291874224	0.000146425338576998	2.28460858475339	0.591462873236564	1.56364712798743	2.19907655415192	2.4138772563207	0.00640020541833856	0	2.34144549033201	0.401386904963723	1.77078973816805	1.84264687287944	3.12338821984742	0.192293029879083	-0.671548142010231	0.626658411142619	2.11248624868128	2.53577021533749	2.71000733629542	2.85540455780619	2.77613274821268	0.0434825498381003	1.68758633347853	0.288746699711829	5.35857076327567	2.74728474543136	0.0805707407300087	0.262585509187839	2.59483158310436	0.0263277402616704	0.151177043917406	0.00105333416008631	bottom	1	35.2064550292455
737643.503953704	737643.503975694	0	Jaune_06aout2019_calf_new	32.4789940647503	-0.166752754367985	1.47866930662409	32.3180520768029	32.6273005144748	0.0137512872651717	-0.112645074368739	-0.89515350456309	2.53369393273856	-0.169798610012704	-0.0885311339343329	0.000684126282305266	2.31559988323928	-0.511343730718204	1.8407450937197	2.20434083526142	2.38822584762699	0.00370292250640649	0	3.39265740556277	0.352571891770035	1.82329694652788	1.96941589560225	5.37984791814845	1.23886593789578	-2.09296228365698	0.119732726213282	1.65283819120278	2.56911804679695	1.53915545128213	0.120601765428571	0.602972701143829	-1.45626789650357	4.39190197115351	0.209640425606303	0.732447146294261	0.0208418639998536	0.0684387018275028	0.0558576644045427	2.52325148744207	0.0201468085625278	0.123164629642988	0.000728214628564947	bottom	1	35.2064550292455
737643.503976852	737643.503998843	0	Jaune_06aout2019_calf_new	32.1291782800937	-0.324788023232384	1.51032528512797	31.7366934975104	32.3884898022853	0.0582308762327306	-0.358066343663737	0.103546560755954	1.69964118869668	-0.491921352016819	-0.209507252488041	0.00850819782694224	2.3807287489036	0.150760254387842	1.59308699340171	2.21826590505285	2.56410032345328	0.0148872996293078	0.308267067892659	7.29779639115233	-1.09378733441052	3.04687864825249	6.14865514695146	7.75245454509337	0.237188421892398	-0.849606037125594	0.343759404938447	1.94999812844733	1.37932616825683	0.14939659581472	0.142969335767305	0.704012249815283	0.517228093394838	1.84972438063411	0.492676728696824	1.07693702206929	0.0403369638203791	0.0968236946708192	0.282929844368436	2.00997102621354	0.0302020431506269	0.175192010009688	0.00199368761289287	bottom	1	35.2064550292455
737643.504	737643.504021991	0	Jaune_06aout2019_calf_new	31.2075363668999	0.142385057463839	1.74727974038246	30.8046523772241	31.6880087491494	0.0845165633196888	-0.451375644395632	0.852972739244173	2.3613648995531	-0.514241367266291	-0.305706709979787	0.00468669169532123	2.60792820510936	0.183019968723189	3.22329066024011	2.43529379940193	2.8015654422837	0.00672473749349371	0.0852108015243509	5.05708044034421	0.12256121213158	1.66296387773718	3.24987979109236	7.10940829572855	1.64448914845255	1.15776615309754	0.0442551915973898	1.76343870497139	0.0417028936077914	2.40887883595503	0.597214650257733	1.28984542556647	-1.37372742550905	3.83039297086444	1.11954843911973	1.34813632975396	0.00429560921675297	0.117750903846924	0.284106853782984	2.42562041726767	0.0415043841002405	0.193516222386776	0.00179936934095206	bottom	1	35.2064550292455
737643.504023148	737643.504045139	0	Jaune_06aout2019_calf_new	30.5942644271608	1.76862017216012	4.8997259247547	30.5406160616804	30.75367562855	0.00381665572277422	-0.133488683330765	-0.863027775905955	2.37484130019846	-0.28290382491132	-0.0681613011101393	0.00492800915769897	2.86185073839705	0.138183422341731	1.50947882608362	2.65221520401605	3.08684037459012	0.0216595329908472	0.0852108015243509	4.59299097058411	0.756445740776968	2.24615301472101	3.11784402823659	7.78245639010818	2.34496796323118	3.7150062613749	-0.0382587237879594	1.79417341858347	2.53798795752515	4.85215995377778	0.519677622084363	1.21377636496217	-0.167645352295335	2.05819343349625	1.13380733671699	1.28262802120213	0.00182973919769182	0.191548371297	1.23039872626722	3.9260236058574	0.0426935690484408	0.480314537306633	0.011752159856402	bottom	1	35.2064550292455
737643.504046296	737643.504068287	0	Jaune_06aout2019_calf_new	30.3153958174769	-1.27292544890193	3.76731587881955	29.7905350165394	30.5520723327569	0.0409415524637244	-0.340807574134766	-0.182396094838792	1.73143651513364	-0.621811304823369	-0.105389801322765	0.0280253719013723	2.52485610333861	-0.321331397769886	1.86717661196797	2.19985069540759	2.81394344142857	0.0381194753620612	0.332620432045184	13.1183917057757	-0.214391530072258	1.75790763418291	8.29475170423846	17.0602412686826	7.9696595743384	5.94180616162753	-0.0954099938792759	1.81967826835043	4.96554068744948	6.84561726244053	0.338243694529285	0.987185529548885	0.57174515579745	1.85498000910394	0.910200897876034	1.1216575042545	0.00537965864514835	0.155145024589673	1.05195778817966	3.77426841534652	0.061164502989844	0.372447882326254	0.00639352435276657	bottom	1	35.2064550292455
737643.504069444	737643.504091435	0	Jaune_06aout2019_calf_new	29.0467767949136	-0.20007354256854	1.70527922834713	28.2353901388541	29.715506718275	0.23445987286439	-0.824960845404025	0.544759733830229	2.05107098440567	-0.932094094185495	-0.65009892714222	0.00797175820129838	2.67231680346986	-0.225292542692084	1.94998112324775	2.43016350422169	2.88979506631987	0.021863011600245	0.455856093830296	17.5206102244683	-0.779460450398606	2.48320722640128	16.6746365075923	17.9317598208118	0.151275840061298	8.04635940356421	0.275413343231878	1.86734608089052	6.93991174654725	9.4455286777535	0.612947396903801	1.42112032986716	0.145418046110287	1.66644685137173	0.967629300683988	1.94511695541354	0.10542603398324	0.155017856296971	0.953715371580235	2.85709306027527	0.0807052253600865	0.304836369810544	0.00437692648468542	bottom	1	35.2064550292455
737643.504092593	737643.504114583	0	Jaune_06aout2019_calf_new	27.2448097198519	-0.0972825732329874	1.79310488198828	26.371258060582	28.0376094429759	0.281542637701791	-0.965017750896669	0.255702108790355	1.90603749560399	-0.980889388512539	-0.944878913674007	0.000123998650372202	2.5951287437446	-0.140896905472538	2.84052061827403	2.46087302968197	2.72522601039538	0.00456652104544105	0	15.5015355294479	0.927538671809972	2.56070559547585	15.2129625096982	16.2175138627702	0.106758129000333	11.6254649108188	-0.285431181278881	1.78335827310664	10.0412116486936	12.8314678287363	0.827883208369072	1.58078073277874	-0.7420433127684	2.21874695518516	0.551491389591104	2.06474390399606	0.251891908716474	0.144003952649416	0.391436721513056	2.21069096465543	0.0682312901843935	0.248916543999734	0.00306751061682867	bottom	1	35.2064550292455
737643.504115741	737643.504137731	0	Jaune_06aout2019_calf_new	25.2790490537001	-0.0494200193466682	1.70416607904295	24.3929813640671	26.0800863998947	0.3071966431839	-0.985745939565434	-2.14915132813816	6.84789376822843	-0.993289725076936	-0.983968065521548	5.76042708272936e-06	2.41054943158088	-0.0204708994497957	1.34928829035297	2.31393964724523	2.50932668729629	0.00531119287885425	0	15.1467060713214	0.037541096976544	1.50419380460749	15.0721093096534	15.2209918409552	0.00302342636040654	12.229347604224	-0.47280845989083	1.84881379264828	11.0527272080575	12.9411649650126	0.413577856515232	1.1300124401509	-0.821083323379822	2.29963791586985	0.0088087604069367	1.63820977962417	0.292167190291697	0.0992643505561967	0.439610050425821	2.39252200967767	0.044280253050376	0.179882997134668	0.00156705747865946	bottom	1	35.2064550292455
737643.504138889	737643.50416088	0	Jaune_06aout2019_calf_new	23.0962629491873	-0.0564383404825519	1.76264373991611	22.1575819116881	24.0058187251046	0.355110418897696	-1.14973595114571	-0.430609502932936	1.91221766371377	-1.35904153631393	-1.00891587055565	0.0126144348937417	2.37583837762743	-0.818757732021671	2.84016921884758	2.22673052213827	2.45203742571081	0.00388866635306177	0	17.9972025825192	0.47238782290889	1.95056768747229	15.40660343417	22.0080910264708	4.4823432583406	11.0534541529047	1.10173852730059	2.91094086853708	10.3464810792521	12.978032810586	0.687596114186311	1.75850180950825	0.400302987195724	1.7526641101299	0.131510738600369	4.04289209221073	1.72004393325923	0.109877264807801	0.365445455625546	2.6250209281013	0.0336131804992442	0.209591061429067	0.00219217492699306	bottom	1	35.2064550292455
737643.504162037	737643.504184028	0	Jaune_06aout2019_calf_new	20.3890856292321	-0.125848444123296	1.69142962134803	18.6923576470517	21.906759930037	1.0989043177453	-1.63625993440649	0.457725729038327	1.89605429686251	-1.77522712364873	-1.41821862632979	0.0136854164935641	2.68276623838803	-0.767551643820635	2.3328234020224	2.24033563651562	2.92569097657217	0.0457755339394977	0.305824584335665	28.1363303780368	-0.260176377080326	1.79167292231947	23.1963028991645	32.0205064182377	8.04502608051862	17.5652706736568	-0.328881382861724	1.76453971392951	13.8062501239379	20.2478691886629	4.59122822540906	3.40986410955468	-0.891975302677755	2.44144889799354	0.37122743428854	4.68130594255174	1.99224656029457	0.1587323209666	0.243533218744455	2.12852390270816	0.0358741032570613	0.309776706002693	0.00670779958914153	ascent	1	35.2064550292455
737643.504185185	737643.504207176	0	Jaune_06aout2019_calf_new	17.0007261967638	-0.0016552163529909	1.75413006829396	15.4720023290265	18.5319737650348	0.947963649177163	-1.69313627920135	0.390387066819572	1.76649160303447	-1.77731621403207	-1.56325881997259	0.00532254077945497	2.82657934073711	0.297181982923799	1.59104081102674	2.65344415814062	3.01575850966556	0.0158260093924668	0.119996780932667	32.7468018421013	-0.48866276211213	2.18595454947389	32.2532108978214	33.0157345199792	0.050811256480578	17.6077713956661	-0.443741867669838	1.82216964485001	13.3126729063595	20.2849919320918	5.54873038242486	3.71634387732962	-0.84713705196156	2.343028606352	0.153498853409046	5.3058542731692	2.84839931234884	0.133788801185076	0.228059926377895	2.90620208822797	0.0274194549521734	0.264543901801934	0.00313557127755457	ascent	1	35.2064550292455
737643.504208333	737643.504230324	0	Jaune_06aout2019_calf_new	13.8424720132402	-0.0363627152357233	1.78042785966873	12.3619108839281	15.3268171955616	0.841735016295922	-1.52438543867066	-0.920696156868758	2.9017753271333	-1.59517885769538	-1.49382042929719	0.000878531671030837	2.72051558608995	-0.663621206384522	3.29354113591699	2.55090421495889	2.81371022901643	0.00447984706946111	0.11799762476363	34.3713411611728	0.726520561755244	2.22447362386291	32.4541539623819	38.3153138955873	3.6278852430669	12.338529981052	1.15209382349396	3.34379097168396	10.9520159213375	15.9675575281196	2.13790129404643	3.89517652151101	0.413338641517842	2.10057303286936	0.129237215031796	8.74523180144906	6.64692028434689	0.160495560040396	-0.432380929474033	2.77204291674816	0.0464342021641216	0.233890807239889	0.00233069794537467	ascent	1	35.2064550292455
737643.504231481	737643.504253472	0	Jaune_06aout2019_calf_new	10.703047356693	-0.111688963938764	1.82513578963974	9.03999503984288	12.2154329167921	0.951779313892101	-1.78871141739055	0.257840093550183	1.72714814879919	-1.92365725661319	-1.61347702669008	0.0105725777371075	2.7369661276614	-0.379529618505863	2.16690769318702	2.59509052621162	2.86039635258726	0.00626081438888984	0.113332927035877	44.138478483457	-0.405764850582397	1.81590792285176	38.9468609062738	47.533849720636	8.2422250715239	25.3854394083434	-0.218750203448832	1.71853149452814	16.8420807082646	32.2487603322585	25.8000179104243	8.24857158558467	-1.05562235805832	2.8111934407684	2.65606388616908	10.4158211798769	5.99902548459539	0.140986720936157	0.759954923045417	2.4194823306341	0.0558815450975387	0.289771584451703	0.00516109021130529	ascent	1	35.2064550292455
737643.50425463	737643.50427662	0	Jaune_06aout2019_calf_new	6.8521677368012	-0.0204465468648829	1.80552625809069	5.17624111272513	8.44427341240124	1.03118165374913	-1.80227773662793	0.44124417273712	1.86560314952561	-1.92781269013	-1.60723903028593	0.0112981939901692	2.78826446641385	0.481565066852874	2.09015175144194	2.65483111828449	2.96979862634041	0.00933320091220904	0.119514978262113	42.5227502761898	-0.296598801002158	1.76074630687296	36.1992175714252	47.2576882353374	13.3524496916101	27.2067506945411	-0.531748269352176	1.95456721202393	17.7870128246411	32.7104628382446	24.5596068823828	9.07453688819055	-0.486914540303745	1.89361972406926	0.755025133781166	14.1071638513953	20.0005802717368	0.117041686195496	0.639122798249405	2.1780068970625	0.0368592234248671	0.251169042323678	0.00444494023730995	ascent	1	35.2064550292455
737643.504277778	737643.504299768	0	Jaune_06aout2019_calf_new	3.68599572854234	0.0579554177470339	1.76484491306957	2.73923255243119	4.73312710160875	0.402089600042008	-1.37208036666297	-0.446496111477462	1.99447939300083	-1.52833547282828	-1.26411271231819	0.00680128863258764	2.38102442878861	0.0691567261062801	2.02657647027492	2.27777414936558	2.47582258044933	0.00322885219657033	0.224609849108115	32.4602348231011	0.54362164077926	1.97359433931991	31.4558442756899	34.116920595488	0.80268815840893	5.56346853874022	0.758754889287089	2.22319049615267	1.84902035738253	13.5866106962004	15.3157737882131	6.87805389725937	0.0464430902745171	1.54564772664448	0.208805782719311	13.5445461707225	20.9455389934759	0.0937802967469728	0.295761562009178	2.0807530561021	0.0305978576234571	0.18105347297176	0.00210159843865176	ascent	1	35.2064550292455
737643.504300926	737643.504322917	0	Jaune_06aout2019_calf_new	1.24385102164927	-0.174199537077476	1.77870774358079	-0.105758533420822	2.41291706654717	0.623522570180781	-1.0248239036546	0.500058328115922	2.00279321600125	-1.23337065719572	-0.698979966307088	0.0286419870903962	2.5876308279488	0.740629256426134	2.47340178551347	2.24613857948339	3.16303857497895	0.0887464781506775	0.204512614480367	36.475911204044	-1.14768214981158	3.48789012657401	32.3876199775919	38.0518974905277	2.60383157298064	11.2510086601697	-0.0209608147936759	1.65716710737542	3.46295635518596	18.8858148860008	26.1429514340994	8.37767377740611	-0.676851665080088	2.30468816413194	4.94721646256809	10.1051400951728	2.51083497935451	0.108116228278425	2.40919149112343	8.47429649456017	0.019710454575858	0.478228423257944	0.0117807549980111	ascent	1	35.2064550292455
737643.504324074	737643.504346065	0	Jaune_06aout2019_calf_new	-0.0337393691849206	1.45760559212358	4.27326719660493	-0.105758533420822	0.134342046314883	0.00387166348887261	-0.165285491660032	-0.181011192979693	1.75407512284514	-0.648418392836635	0.243303007985415	0.0817648942374336	2.13513496457694	0.798516026571305	2.73379598207691	1.60318768869951	3.10931428089139	0.204262862885687	0.193147165330963	15.3570739943338	-0.0085658844264087	1.70284004056776	-0.577420065439213	31.1576124601241	105.286064156381	17.2846869554851	-0.902384680106254	2.4605799210511	9.99090945068302	20.3443000821242	11.3026532308046	6.26185180445613	0.0375875491955663	1.56242463290859	0.27376707237125	12.0654942760447	16.0712771293133	0.121633939030973	1.54823212751574	5.08039353896309	0.0285967591550262	0.374694399322668	0.00730702301644674	notdiving	0	0
737643.504347222	737643.504369213	0	Jaune_06aout2019_calf_new	0.355430925436288	0.128332208640309	1.73789585608045	0.163758717859259	0.594822693686882	0.0181868941795157	0.352947133173802	-1.10051672738701	3.44892006844559	0.269931993215923	0.385196842976115	0.00104469603236553	1.88759236922618	-0.040899381981854	1.94944926822351	1.69667367247518	2.06865362039767	0.0144872134183504	0.183879445240043	-6.49512514251934	1.16410751369561	3.49494887258749	-8.24805931935054	-1.85634534773995	3.31781151976949	-1.80969331230283	0.274092243549628	1.79682254046803	10.0292224149025	8.78436002307855	36.3769347260927	9.6360624210727	-0.55927912109159	1.93454505636042	4.58542404164317	12.4045474349692	6.97768730649976	0.0343748143449124	0.786911484829663	3.42341805710573	0.00923903102695053	0.0744333372931419	0.000298050558275649	notdiving	0	0
737643.50437037	737643.504392361	0	Jaune_06aout2019_calf_new	0.923890045769614	-0.982972487298755	2.52284737963251	0.618869223943786	1.03177101526318	0.0201560731981793	0.193973085731183	-0.143458830503347	1.83400799516463	0.055249029736053	0.315993413660678	0.00650655376379162	1.62093965660935	-0.515992837214582	2.24583355109668	1.4905735002737	1.72091552120387	0.00461735990778041	0.175660589678366	0.607724702875476	-0.163916896775497	1.79008999650024	-4.92580446545903	5.45704441145361	10.6827179737965	-11.086807770058	0.915311099859333	2.81564703476215	11.9811772089648	9.04375074039954	0.766251696978294	2.44692021166371	-0.0978875855503225	1.80758713661398	0.116813859641768	4.63001564864268	1.93387563575982	0.0207995440186146	0.879935941470687	2.97896279027535	0.00535081769837701	0.045898079935321	0.000129658730546448	notdiving	0	0
737643.504393518	737643.504415509	0	Jaune_06aout2019_calf_new	0.974378780938533	-0.942853476911943	2.52556214051482	0.778369446637104	1.05445105636257	0.00848508171995358	-0.144702576692851	0.00484795047019624	1.72864279217334	-0.325129567337868	0.0375754710079965	0.0135405172111632	1.52489435516495	-0.323687683234878	1.69591758166946	1.40457800498605	1.62232133596504	0.00504007309932524	0.201859453602589	10.7265359453069	0.186534732614734	1.79979552634023	5.89972934466633	16.3641701724705	10.9157204927245	-3.70736964918665	-0.036889092627299	1.71999886329084	8.58074917553527	0.985117115111901	9.50370273631417	5.23265753178261	-1.12264027331486	3.3908613695434	3.76183019739789	5.80280151561446	0.343879532420087	0.0144070865993447	0.333093146327803	2.33275684003117	0.00354509090582495	0.026957322417259	3.94730135257087e-05	notdiving	0	0
737643.504416667	737643.504438657	0	Jaune_06aout2019_calf_new	0.454064855577418	-0.37901400562341	1.96299088397368	0.0183211474173248	0.755269418889198	0.0540636829023588	-0.351078189360556	1.14160084228435	3.04759556682501	-0.39852096968625	-0.223044941956137	0.00297584491914271	1.72517245977741	0.0310717785854251	1.26299596043885	1.49539553673653	1.96591212463324	0.0378046984855184	0.261542003094396	19.9276184232668	-0.661411037100769	2.26674418298384	17.4914634455904	21.1687598891199	1.30092691653054	1.09280860117854	-1.05735771061399	2.80653276340077	2.80202110415295	2.56794887443395	2.93525806976197	3.78127136043635	0.334263009556845	1.73557994791216	0.0559961389686242	8.46870862522579	7.56579095537361	0.0235228791177628	0.821902709837217	3.12186638396171	0.00209271597257113	0.0620593137358141	0.000267304360042852	notdiving	0	0
737643.504439815	737643.504461805	0	Jaune_06aout2019_calf_new	0.0606257525588045	1.38210065984607	3.5445250509676	-0.047003829133793	0.399828663686273	0.0187817961951348	0.171399458023987	-0.13003094065922	1.73517257041361	-0.128507331505243	0.437364922281787	0.0335033351182265	1.80454416738334	-0.91622324030693	2.74846742798898	1.45758608281754	1.97511491970407	0.0271148899674769	0.030954906676895	1.18650084770361	-0.0762182706319362	1.73603924121623	-12.9231565211213	14.3377594333283	76.9727233250101	-13.6985536093653	0.15997104012835	1.74075332700327	20.7864356435562	5.47512300616405	24.5934916798645	8.78939411079488	-0.964669809577824	2.58951675004122	5.0959676203865	10.3043146768811	2.83914391174334	0.0803129627364864	0.922263835724086	3.18939497663288	0.0265462330394839	0.176037543285001	0.00153574691832339	notdiving	0	0
737643.504462963	737643.504484954	0	Jaune_06aout2019_calf_new	0.989338159957961	-0.184572413463912	1.7088884954083	0.551601631550195	1.36780276219706	0.0711347300472851	0.488192771406004	-0.962397486777353	2.68654210905913	0.391942231668952	0.529516772291644	0.00186091564917041	1.46825669073835	-0.663539002521007	1.88107469266396	1.36855896361684	1.53818500646939	0.00328114886252377	0	-24.5307121775828	0.866791752247523	2.45250664118684	-27.5968833058304	-17.2799664440267	11.2223359368194	-21.8182795077466	0.757050683441104	2.19494813396187	22.873144741107	19.7180795612711	1.09062098857369	2.19701459303076	-0.735404761815343	2.21113438864781	0.184086486566643	3.23836410730428	0.993799527518693	0.0192885917529268	1.66671209367851	5.22329171684892	0.00793256374943268	0.0561264103427259	0.000161270738377674	notdiving	0	0
737643.504486111	737643.504508102	0	Jaune_06aout2019_calf_new	1.63667101667401	-0.1904920066421	1.73378510442499	1.42510218878969	1.82967276887211	0.0163952598243936	0.22842177554439	0.307237609400927	1.84727853763569	0.116927997900041	0.37422218764696	0.00660777627487498	1.45420784270949	-0.584901072322764	1.75172629297446	1.35015635073281	1.52840682489218	0.0038216481718492	0	-25.5360286707868	-0.263333292031642	1.66943187185545	-27.404490051296	-24.0778146408676	1.27663984352393	-20.8933186987086	-0.959512603273945	2.56841953007151	25.8504479344092	18.9246820411645	5.0301796917491	4.15572246899971	0.12954430311737	1.51476065786583	0.0414452228209896	8.39898025266205	8.40653051850238	0.012730898999417	0.517498722715007	3.95151126207992	0.0018782064259435	0.0282379220667766	3.36914019650827e-05	notdiving	0	0
737643.504509259	737643.50453125	0	Jaune_06aout2019_calf_new	1.89510202787285	-0.206673764275659	1.59226077285524	1.83504490927053	1.94712682978658	0.00127944489944286	0.0408263606526838	-0.0277147440351568	1.79631675203611	-0.0283075040287578	0.109159213508544	0.00182875159112346	1.47838131758445	0.400819699773252	1.7986751632039	1.39973500173928	1.58812050114868	0.00338314180538481	0	-23.1665039147589	1.08724329330372	2.97010143772332	-24.0284276118994	-20.9475148476551	0.87851456020648	-32.1318623338035	0.904997327950455	2.48671110099072	34.5225981194607	26.6903459596754	6.31535642258874	5.03675660755016	-0.283549151780358	1.78828953864929	0.350661479316037	8.46815124412211	7.20248474353171	0.0158319331640718	1.98125766302069	6.95064274636575	0.00241421779004488	0.0600233834761	0.000180733267862824	notdiving	0	0
737643.504532407	737643.504554398	0	Jaune_06aout2019_calf_new	1.9014492654896	-0.531218552822359	1.79718978189115	1.7025127209715	2.01414517693272	0.0108934558917435	-0.0777247401328869	0.492256281371091	2.07174738548131	-0.106787582917905	-0.0351982421556715	0.00047745506955794	1.41879730716609	0.185301729326179	1.79686176631309	1.18414162369104	1.66929207721815	0.029454689737546	0.198870532397615	-13.4658832842596	0.245516080843277	1.81728663980002	-20.4487939273373	-4.74657474278348	24.7836215767933	-21.4686865235038	0.161485649700408	1.72674690181096	32.2813370641457	8.85157903372857	57.9103528395515	13.0171623301118	-1.10772271240594	3.0546684042657	7.7888874695386	15.0613692257455	4.90613704258825	0.0348962569449204	0.965018704345114	3.47546692542674	0.00510085058071814	0.0871669630060678	0.000442703715443901	notdiving	0	0
737643.504555556	737643.504577546	0	Jaune_06aout2019_calf_new	1.56155704324916	0.404126241483709	2.48967746280266	1.51330850240836	1.62226525044793	0.000850471318860621	-0.215513152968884	-0.469403913967546	1.9443886068602	-0.363937377853986	-0.118614552583383	0.00624122783290929	1.56518365668547	0.768133251831838	1.90207220725065	1.47909060708517	1.70620759177427	0.00704496396711093	0.47366606240331	9.08225742538495	-0.00406838589551881	1.76933972370758	-1.29070921881846	19.3939194654118	42.9572578287257	0.162424989679556	-1.02143279591821	2.73296400375951	5.14680903129338	2.15183039953084	5.54776268522645	4.33811444857853	0.502687066715243	1.85365045642175	6.04448801125982e-05	10.8638976918134	12.7092233368678	0.0375621821468668	0.185305921280196	2.1771532145616	0.0121997925011518	0.0705710293399023	0.000276959340746835	notdiving	0	0
737643.504578704	737643.504600694	0	Jaune_06aout2019_calf_new	0.907153569751531	0.0722666321794879	2.01977830322836	0.495702869538189	1.33338041461589	0.0607778436664684	-0.520446290906581	0.719774920070161	2.40177571614978	-0.565158223054231	-0.430648102151103	0.00171193984861524	1.78052836162058	0.123533853806972	2.44439503955957	1.62893617094334	1.90894771544972	0.0056978868371166	0.402964573170673	26.6835859652754	-0.984854917421701	2.93567976315561	22.5740337676676	28.4328276327528	3.1130492398823	-0.523225193441231	0.763869864707355	2.17196564711647	1.32295786087631	1.18021588652647	0.715519129624528	1.57180692955704	-0.174974574840325	1.59308953788533	0.0463814199261421	2.67838473555704	0.837519159205911	0.0388796962580419	-0.0737177699793049	2.67774275022568	0.00395438746571496	0.0714028444691408	0.000290215547467004	notdiving	0	0
737643.504601852	737643.504623843	0	Jaune_06aout2019_calf_new	0.0184705006653545	1.14787240724907	3.04350843553321	-0.0934725131173317	0.274386444379691	0.0134314373761911	0.00370694554806684	-0.111410757895402	1.67988978184271	-0.386086145229061	0.352197246630221	0.059307158017733	2.31034015617644	0.166785159718585	1.97282873140687	1.84828790280241	2.73696901619559	0.0899352325201072	0.238205946434731	10.6985524368968	0.119132543812533	1.67938197697396	-0.166527121993912	22.9568447092838	58.3199075976777	1.85321582296869	-0.025401943008049	1.67783909874131	0.645669860064895	4.29480405576952	2.63104795058418	2.69202733973081	-0.721679122121897	2.40622151118435	1.74378029654121	3.15505130572439	0.184029086106221	0.141379834490581	1.10965795187398	3.83609238628443	0.0358883008750508	0.379680553527673	0.00803957176003365	notdiving	0	0
737643.504625	737643.504646991	0	Jaune_06aout2019_calf_new	0.676847480645253	-0.898025852720395	2.42581584433192	0.0590131105421733	0.95123993942141	0.0846327566515241	0.239994275813699	-0.71145938012066	2.10534140934879	-0.0864308531574305	0.397617188207474	0.0264980629471725	1.99797970339964	0.341909994554709	1.65613492332025	1.81779809039422	2.19358243095434	0.0173231520593776	0.182167982377061	3.92097215377891	0.683860760322181	2.06702988947522	-1.45142353683717	14.8356653209134	30.1892407988498	3.88911301555269	-1.09395361336005	2.9022641902602	1.14499005951421	4.89696112035531	1.38271904201778	2.36685182890209	0.426599873709441	1.8189129280363	0.149815934611884	5.53953562031399	3.10842583305705	0.073994219817045	2.38780971547514	8.45242373914206	0.0188171367101148	0.327294325674785	0.00537149198931882	notdiving	0	0
737643.504648148	737643.504670139	0	Jaune_06aout2019_calf_new	0.469652859710542	-0.471048960899995	1.69670382177439	-0.158296887633021	0.895650357956971	0.155142733423577	-0.28625139453429	0.58971558866262	2.08764073710161	-0.372115961524169	-0.129013023735319	0.00593798892738901	2.17513598047299	0.552621759995187	1.55140026023368	1.80452198015758	2.78311961719455	0.155942136351635	0.243169443455403	20.8055112952812	-0.55941358621359	2.00522437909712	15.7782573076517	23.7353307823661	6.88363789475876	-5.98933074927871	-0.0445571858869995	1.74071564456423	12.8489460393649	0.591036497482811	18.3042155864241	7.04731106197027	-0.861282478381516	2.77849947408019	5.86151256734222	7.57120858934612	0.252275337112482	0.0716550969634596	0.74101339628954	2.05040919708952	0.010786825180962	0.198077224971061	0.00369149344672562	notdiving	0	0
737643.504671296	737643.504693287	0	Jaune_06aout2019_calf_new	0.376566540716505	0.147074547427018	1.5523076027615	-0.0999132202470005	1.02593166585571	0.155161063253297	0.390925189838516	-0.128229339164931	1.71112565951358	-0.121204286250964	0.845652243170458	0.0984202137538328	2.14177761421188	-0.978015002010293	2.52209939781557	1.75380427713157	2.31884426990936	0.0331089461204845	0.268539544020581	-4.43381682387202	0.128800901516055	1.71529280644595	-20.88102491294	14.1060616324295	128.392029390259	-18.2598814182455	0.28261743424008	1.89548161114841	22.0062536306184	13.5035856264577	6.88192148930529	4.41150730318364	0.478091020755597	1.89247579727056	3.20346602206643	6.32460459769722	1.05184504810287	0.0974092379485488	0.652189192692199	1.98670819230151	0.0236082082915117	0.22898322553548	0.00425701317275108	notdiving	0	0
737643.504694444	737643.504716435	0	Jaune_06aout2019_calf_new	1.89537169265907	0.0866476637211419	1.80436162663531	1.1505267810481	2.73012890961095	0.245133333447114	0.942489508029487	-0.57221838602978	2.03761255565038	0.874847452184405	0.981247332297679	0.00120571650667392	1.92883194065385	-0.260590869913086	2.52628597430254	1.75159832072966	2.04858071745867	0.00612069845775595	0.152656788676797	-25.2935076591345	1.28891202845626	3.86951955789772	-26.4769849258917	-21.9633804247369	1.60533053275565	-24.9020446679997	0.254247723736839	1.77257585878337	26.9013850754828	22.326600232825	2.20254459613147	2.45038423580204	-0.917339061304277	2.58773701106788	0.809452053660629	3.17106721550406	0.548636678595018	0.0563237582043617	1.06746507683536	3.7807940189083	0.0203004160050547	0.134652538098893	0.000846097076020307	notdiving	0	0
737643.504717592	737643.504739583	0	Jaune_06aout2019_calf_new	3.50158114137937	0.0804425580494513	1.84017388510011	2.88485803038038	4.10110692187517	0.14408515877398	0.685690669431407	-0.0210423898772987	1.80776001600441	0.518244320118356	0.84913422675322	0.0105992048192458	2.05960712916958	0.32984466714592	1.48738472458501	1.78195246622693	2.3839573729451	0.046329512613268	0.165580020106056	-20.7707551181759	0.0779916644566112	1.87154673417698	-23.9836773538149	-17.3127818566061	4.14072482582114	-25.2448025616105	0.65304675082055	2.10306611908081	27.0424603214055	21.7400016226476	3.0697837648206	3.08982937258706	-0.234222549633983	1.70588513502996	0.124101842535779	5.55806924903877	3.36279392226892	0.0607614156420138	1.03718055676155	2.76483473424568	0.0222906800993087	0.138083592466002	0.00120062354358035	notdiving	0	0
737643.504740741	737643.504762731	0	Jaune_06aout2019_calf_new	4.51740066676838	-0.307706169552725	2.06205304874797	4.30034151085394	4.68671743389924	0.013564125689314	0.242616670644831	-0.0701570386674464	1.76220510032174	0.016798246671995	0.45545686187161	0.0194943307596009	1.90794669555926	-0.0725699279459818	1.30624219012964	1.75912116042079	2.04004775714181	0.0103208080550531	0.197275481838095	-9.21971990149084	0.152017457962745	1.76518370925237	-15.7237628404637	-1.78147175780554	19.922510278441	-15.2222115320117	-0.0584056234038628	1.79190099677703	20.0422507903914	10.6204284388232	8.77954530859915	5.52438971504064	-0.00741633876123707	1.37546709743403	5.20528009038056	5.84301549599326	0.0637247300476448	0.0503787338333074	0.387146760560563	2.58673227107605	0.0209623383987667	0.0921106199585779	0.00036650486494082	notdiving	0	0
737643.504763889	737643.50478588	0	Jaune_06aout2019_calf_new	4.58867014314187	-0.725720915589765	2.09387342065729	4.40685614551677	4.69244300828535	0.0102331933713554	-0.179569483106524	0.917906888067299	2.52463566759598	-0.228919330377249	-0.056456052936668	0.00315894866643725	1.88449906875499	1.44412786850277	4.434503586755	1.82130418942728	2.00967387703492	0.00234163722652971	0.521685411152955	5.08082730601383	-0.965022947454766	2.59822287485962	0.776608845324801	6.77334954982935	3.77297138108141	-3.49225756091891	0.16620024401685	1.81976294669361	9.0420885337076	2.89984072805873	13.9366771191967	6.71367548972181	0.0620153429870081	1.63946591071831	5.37786494411861	8.14054168705101	0.855231054366802	0.0412709872639142	-0.0755730462908023	2.30770670439851	0.0112377109690096	0.0637527640542425	0.000214406935969796	notdiving	0	0
737643.504787037	737643.504809028	0	Jaune_06aout2019_calf_new	3.93194938276681	1.04045382570889	2.96053148247933	3.76299933894199	4.2761498238582	0.0245302794281503	-0.291568705460088	-1.01494670573039	2.7417399657229	-0.482151096739502	-0.220966034864759	0.0070324866214622	2.01872568049394	0.456937251702497	1.97952828745598	1.87331937550602	2.20087945923236	0.0115844210445494	0.288791927881235	5.17828457775317	0.712370062670528	2.5501827276685	4.39345083078852	6.80763915048117	0.498360803976291	11.9897327969035	-0.0652732624579574	1.77015790482416	4.53811043883839	19.0199520746009	20.9373733481975	7.97467636783581	-0.975827239034449	2.6323188527364	6.70043463125505	8.48227524179745	0.326624671888138	0.0605625798845189	0.653911057420441	3.25747623610601	0.0252844128392918	0.126999096286601	0.000689022953266583	notdiving	0	0
737643.504810185	737643.504832176	0	Jaune_06aout2019_calf_new	3.07043965980587	-0.38385146590139	1.90977957309309	2.05295665248344	3.76299933894199	0.30435772139925	-0.949835052538184	0.234776449903807	1.70008000286419	-1.28333221985374	-0.522238185798284	0.064355909389677	2.08559054826387	0.792001682415146	2.7188667861219	1.92616397682343	2.363583674446	0.0150370278887832	0.193331714678973	16.8402600372642	0.00139906610939771	1.66456484532834	7.46571959820138	26.1779859359121	37.9483220137914	23.8080031106758	-0.780024963406856	2.26839550030902	19.6899955377264	25.680126926949	3.86506625478344	3.21508243903052	0.091454649387478	1.63833028474593	0.224625585334333	6.44676954924116	4.26167096209537	0.0617520243080516	0.227737760706553	2.48282565466377	0.0175996901762715	0.114618110255891	0.00071102256762055	notdiving	0	0
737643.504833333	737643.504855324	0	Jaune_06aout2019_calf_new	0.658940644772228	0.376051296229313	1.73779398535836	-0.140142157007324	1.90956825154488	0.508022200174402	-0.935745596536548	0.579223564901787	1.99843439515478	-1.28999169277362	-0.289044583472082	0.110274789543154	2.73252023840146	-1.6464228001846	4.88595305221882	2.42351911573753	2.83835263700115	0.0129936967459912	0.177250771952956	23.5393266253132	-0.902464783479579	2.46221775879258	13.1422924507496	27.8598676577299	22.9109568669593	19.6540684148183	-0.378788790071443	1.84982150925872	11.6358187355334	25.2400934381106	19.3119563265275	7.2956119671172	-0.544727946278672	1.93646403042828	2.59315908760473	9.91713573333322	6.0513234888485	0.105258180970424	0.176466119770773	2.39714516633362	0.0198346410836711	0.186164605799569	0.00203190180461758	notdiving	0	0
737643.504856481	737643.504878472	0	Jaune_06aout2019_calf_new	0.211896752231741	0.956342280705623	2.26438102703731	-0.051901281465747	0.89849470441895	0.121374336568917	0.433255483226225	-0.464321127199976	1.91601013467654	-0.20091962572458	0.839783152613896	0.1144316433594	2.18645886670953	-0.21896914684697	1.87190104834985	1.82031127547301	2.49105081144857	0.0507800168143299	0.243986497698465	-2.82420003565745	0.310410243378748	1.80455907394765	-13.458799929992	11.4110269132522	64.7765831767807	3.8934840103896	0.553276960175064	1.98552423127346	0.0250609531358908	10.6488695038762	12.2578177629382	5.6016787658494	-0.298310263236824	1.72695342302401	0.193811043735658	9.75584379898482	10.5101295332494	0.125189386839969	1.41216443074067	5.25860347128736	0.0386366649495328	0.337901445051358	0.00502983266018145	notdiving	0	0
737643.50487963	737643.50490162	0	Jaune_06aout2019_calf_new	1.74704881994156	-0.432848822574018	2.06787356514393	1.28496335640366	2.10949099006058	0.0647284265196132	0.724539460009605	-0.237129606851284	1.66701038878439	0.551053913316708	0.857110044547797	0.0109855772228449	2.13102944423102	0.582060699636761	2.01685787992941	2.02728498572985	2.28763592201953	0.00706202025731215	0.469089777424006	-13.8478546184099	0.610940671344305	1.93659507013508	-15.1478342301797	-11.4535152859347	1.60342052848118	3.64747240288244	0.160702192593421	1.68573932263737	0.279277130351367	7.6107269372416	5.9404981245889	4.28714015177481	-1.07936911255544	3.19619864889155	2.08930367947165	5.17455063653856	0.828916504337439	0.0749647160266107	-0.274030203225807	1.69838272848991	0.0226684170189646	0.113356503023722	0.000866825456952131	notdiving	0	0
737643.504902778	737643.504924768	0	Jaune_06aout2019_calf_new	2.76299053698218	0.0729451972500748	1.72348162644714	2.36138967538434	3.19467799431114	0.0705697299329433	0.470749309213405	1.44204718108663	4.42833524881591	0.458808478065304	0.505608086971015	0.000162809356175239	2.30217761879399	-0.206115463793738	2.01705097839909	2.17360101783648	2.4125969700028	0.00538911851752931	0.480332308609889	-9.82081807836101	-1.43051107584533	3.82603293750962	-10.642854893091	-9.55959799613882	0.102401443617155	8.78331230420468	-1.03035218003525	2.9357636752775	7.02706560609037	9.51638969575584	0.577475702854671	2.08252507538551	-0.0186735067429738	1.80611782631499	0.230398909706169	3.93552660228018	1.4444549927119	0.0736485088423499	0.0714082644995781	2.0731311626835	0.0203959066355834	0.120831781301735	0.000895717136109434	notdiving	0	0
737643.504925926	737643.504947917	0	Jaune_06aout2019_calf_new	3.7591463023621	-0.28396172901749	2.00448382348039	3.35924060762962	4.1033971509279	0.0518035406642414	0.391453909781336	-0.556500787244317	2.00570021175281	0.248261458239487	0.47473044404843	0.00545219264919796	2.12509295182456	0.193296912669675	1.34399730540765	2.00970648904454	2.24216918387946	0.00772953609035133	0.517315225800824	-7.13289958153417	0.387633528283277	1.85038548188248	-9.35804383463442	-3.9185040801296	3.12095510915936	3.01209611024735	0.679727842384559	2.09196914454549	1.62514895991561	5.81760368879992	1.98026052657526	2.32385949600121	-0.135474566406268	1.52274727177005	0.110575820895048	4.13506433472868	2.03098034450692	0.0530807103057099	-0.0147850929040938	2.33408936181791	0.01409846137538	0.0976281161492638	0.000476938482701906	notdiving	0	0
737643.504949074	737643.504971065	0	Jaune_06aout2019_calf_new	4.15906697863906	-0.700300414980494	2.87894643274318	4.06048713991733	4.21590336800412	0.00203780327985219	0.0276470638586566	0.120449432192952	1.78652740223851	-0.152407690693116	0.226749616192343	0.0141608744485026	2.46197653930052	-0.311555462520968	1.72653675430877	2.10436404357398	2.70873472828715	0.0384292295866179	0.174720070810845	-0.35548774223931	-0.40628924492619	1.90713886139183	-3.50080123021843	1.82661505783312	2.85600224395105	5.41089036786543	0.393563795752113	1.87225681222245	1.8480272734336	10.6071697757366	7.94167877654337	4.71926609483423	-0.44139182208503	1.92328308086141	1.59384933514845	6.79389687365424	2.76166751134998	0.082511936718876	1.42223254437931	4.08422273847226	0.0286165213717266	0.235891302657192	0.00316027964666975	notdiving	0	0
737643.504972222	737643.504994213	0	Jaune_06aout2019_calf_new	3.84399595117612	-0.742748801760262	2.25948251061325	3.43931647966309	4.0405724544406	0.0365441729470761	-0.345530200625126	-0.22534702137067	1.87040662795913	-0.558216413839949	-0.169006968265816	0.0143841257642724	2.43646036130674	1.09244498240573	2.95119067439757	2.27937594750912	2.72148916161697	0.0173148147492245	0.154246273272625	3.39310314571193	0.711707784812407	2.37849365973319	1.94619565856129	5.95529768033467	1.43834847335673	17.8158355500654	-0.0597904213861743	1.77049486180409	11.2865594631021	24.0022028484406	16.0167116504598	6.63720744478034	-1.06475248035787	2.86236072657834	5.5877150422216	7.03126649887625	0.203317484756421	0.0968538957701508	0.0776876235473183	1.77732582025955	0.0233998962681605	0.17414941137496	0.00249648080947037	notdiving	0	0
737643.50499537	737643.505017361	0	Jaune_06aout2019_calf_new	2.66884390749458	-0.172976765630366	1.77882217801271	1.96796255861533	3.3008907882907	0.184224432292616	-0.83862939987438	0.304734292076544	1.76326518825204	-1.02323848770542	-0.586027208100832	0.0207374152864364	2.59110676693271	-1.06159165095108	3.8884028280273	2.4301637109111	2.661158711953	0.00358317342137263	0.155657449187909	13.6943288635072	0.164255698717309	1.74558758057212	6.45752851672476	22.0874962438005	25.1665701005249	27.7479218092694	-0.936829433810576	2.54704295988698	24.5609743526627	29.0666098105384	2.09068576681345	2.66702814046284	0.110546923352658	1.82104000121003	0.0220853080343534	5.36628081853771	2.7244392173569	0.132477585657129	0.956864592529811	3.59729934572517	0.0310463701219734	0.302429445461063	0.00486035021622758	notdiving	0	0
737643.505018518	737643.505040509	0	Jaune_06aout2019_calf_new	0.88457060886941	0.000233808002877233	1.75717823299827	-0.12833624841607	1.84582933933331	0.376890310014985	-0.849230745127321	0.636774061684717	2.08642176866027	-1.0267665603862	-0.50964344921148	0.0291137739552112	2.67439284697104	1.5760532714176	4.26703315387985	2.52174820387013	3.02915304535446	0.0201631202468039	0.252280703364899	25.8048710940025	-0.608159742069459	2.11443612175679	22.916148574758	27.3645611306929	1.99737141160006	23.0219873386355	-0.263602548760461	1.77726333736397	16.3379620833258	28.2381889874884	14.8456921578191	6.67359875077442	-0.826350823776411	2.31343080513697	3.30958945852398	8.16480088722715	2.57165668860428	0.143429442025949	0.0595440490898171	2.48763720183026	0.031693257812569	0.254468809012831	0.00386910243136995	notdiving	0	0
737643.505041667	737643.505063657	0	Jaune_06aout2019_calf_new	0.0459408273365644	0.18075051234085	2.29672641023048	-0.276046700309536	0.294952300443895	0.0253034315283816	0.0697511345243524	-0.275931705426642	1.80467599593821	-0.34715077259294	0.393721708355597	0.0569232690972008	2.42594265659598	0.830007455603845	5.20463806988835	2.12277194610917	2.87457317660112	0.0257512425574399	0.186399941402084	8.87936344066572	0.0279363382367789	1.7171683077205	-2.49981678761909	20.5513192587372	55.6765801511371	10.4249202018908	0.932113892783851	2.5336516643072	8.94848274148432	14.0751148665573	2.8050056105784	3.08882887793779	0.331079738769556	1.69662809451891	0.0797276765299788	6.93254746594881	5.19524730364524	0.129924241245871	0.553718143404045	3.04567182029811	0.00857610880605148	0.320154739255148	0.00623840717391169	notdiving	0	0
737643.505064815	737643.505086805	0	Jaune_06aout2019_calf_new	0.686858675726046	-0.0106551164577978	1.48328466043833	0.328680472503665	1.05131622866411	0.0687881365797056	0.44385353480493	-0.854638158771594	2.45910092611095	0.374100916765201	0.476674882695327	0.00107527792052531	2.37539549033528	-0.11972921537055	2.12233499740116	2.1850878827434	2.52590093953152	0.0103574347917512	0.283527293002839	-7.61823524386708	0.90342713660184	2.9391981469631	-8.6254442809914	-5.30003320999828	0.934322101493817	11.8420029262275	-0.526734421673446	1.85470580980584	9.81766883988586	12.9911912621711	1.21017545002744	1.85942529693279	-0.474045444658384	1.67482232028528	0.147046255322627	2.89522419866422	0.985245069543489	0.083804971297593	0.321302251672674	2.20196315615078	0.015968981912273	0.168477313118949	0.00187672139875354	notdiving	0	0
737643.505087963	737643.505109954	0	Jaune_06aout2019_calf_new	1.42177332045695	-0.220121711304018	1.60165393548729	1.15105010280726	1.62620723666298	0.0271235528250043	0.280727252274856	0.910615249512524	2.53632953659853	0.256525844585718	0.33919147736873	0.000709592831043171	2.44503568751913	0.705941210481509	2.04867394635108	2.30456253105891	2.64989930959239	0.0136538028090203	0.5411451786306	-3.00625781501521	-0.866534171674378	2.40672130053098	-5.4052918729521	-2.00279118227966	1.25887098390626	9.26693343835387	-0.108350049787468	1.68530467300455	5.6791837086827	12.4887223014803	5.01522119555341	3.75198291831453	-0.888728919048165	2.82994560814277	2.25297722423751	4.41796719000934	0.407395617501732	0.0751113753762891	0.608164681731924	2.7261878958957	0.00610922670235565	0.179946106655737	0.00198087174660715	notdiving	0	0
737643.505111111	737643.505133102	0	Jaune_06aout2019_calf_new	1.9006610229566	0.115534373952377	1.56942833717077	1.62649375719817	2.17290761841065	0.0343679470014302	0.232412313849637	-0.77053575908368	2.26875797902673	0.180818042237404	0.25643386192217	0.000610194582861238	2.64668229756921	-0.503521102846378	2.11188739380319	2.39442439294705	2.79786670348522	0.0147278582828721	0.27630589360166	-1.80732707726053	1.193014694116	3.11696427535008	-2.30387474660856	-0.354588151004157	0.367935206163729	4.35620445899168	0.822919661469258	2.73378517989114	3.90577346650843	5.35995475668266	0.179168480681882	1.28093257508201	0.35127815483521	2.50647303563507	0.0317837014598309	2.90134812767278	0.598130367496562	0.101090285692206	0.201880522724463	1.98115453943619	0.0146039774733959	0.206484259431632	0.00300166143761323	notdiving	0	0
737643.505134259	737643.50515625	0	Jaune_06aout2019_calf_new	2.30965002657598	-0.705839700971953	1.9356064002758	2.1732836554407	2.37340741120523	0.00512613869592383	0.123210271005214	0.95084457214456	2.60208406337724	0.102073953768177	0.17277138337193	0.000503400433264749	2.40151160817938	0.660307947861389	2.97318343278498	2.24759053261977	2.64486255096702	0.0113924066941198	0.216301071353359	2.37225947912475	-0.54711851386609	1.92715472514455	-0.0603300196466437	3.7321474018205	1.63494694771752	6.40350059710754	-0.377480688039492	1.86273091127755	5.01345732649822	7.38984808630914	0.579599192178405	1.21223594253632	-0.281695279841673	1.65894148538347	0.480811252617279	1.72350364997701	0.184556616365205	0.0654491661542594	2.20307185731852	7.80516811599919	0.0258672882052486	0.192704434255583	0.00142399603851866	notdiving	0	0
737643.505157407	737643.505179398	0	Jaune_06aout2019_calf_new	2.49590312933108	0.600671596474606	1.94242489494759	2.35358946598447	2.76794809592394	0.0204969631386256	0.204400060153907	-0.0711573837897935	1.65569296889867	0.124099161620215	0.279001544441461	0.00265219102744246	2.59554728530887	-0.538540395308768	2.30835052574169	2.43795979255178	2.69569030313603	0.00593961068132633	0.10666054526362	2.36896305677814	-0.110015894923631	1.64657599298007	0.893848801105349	3.67454605704221	0.871820765389764	7.43655118895045	-1.32081259479239	3.65077719183293	7.01418437129718	7.5775688445569	0.0275615935620552	0.431581553983041	0.761950518232464	2.45094566127056	0.000563855838700608	1.16980846322027	0.12063603386394	0.109459320024342	0.581741199722915	2.91105016172473	0.0104505089929645	0.231336824137633	0.00345098296232522	notdiving	0	0
737643.505180556	737643.505202546	0	Jaune_06aout2019_calf_new	3.10058876745359	-0.543415278301872	1.80105034991189	2.86888740246908	3.23120278351936	0.0151522079684381	0.241601449057417	-0.635468309255305	2.06893548697289	0.15198487463704	0.288309979902129	0.00206624621098189	2.18102180562894	0.480593175226516	1.59339434494085	1.99266892228511	2.40905900097132	0.0225736802871348	0.0861029466217945	0.698699359683157	1.08182215168648	2.90967823334843	0.404567123843003	1.4600096036162	0.108993981782533	4.89697755481837	-0.0850802219237953	1.71214411165898	3.03678325965893	6.62410243511712	1.36133898409458	2.09170574560464	-0.619785252857543	2.17824464425323	1.56003784788192	2.37758875643046	0.0656258002688125	0.0401506982732357	-1.09973427935436	3.55821927186782	0.0183039951419309	0.0540796096557133	9.51680302380166e-05	notdiving	0	0
737643.505203704	737643.505225694	0	Jaune_06aout2019_calf_new	3.29059456471414	-1.21994956189047	3.18420295701463	3.26340727078865	3.30267079361349	0.000156424597543962	-0.0092639475377493	0.209353765402032	1.79303636331855	-0.10611693582906	0.107457677111836	0.00465060583704751	2.28567260231367	-0.582854940796771	2.23655981831119	2.11013906512717	2.40649608689435	0.00892135274600006	0.0861029466217945	4.49257322186504	0.230350930974212	1.81109110719341	2.02528325560665	7.51211116080492	3.04570846411434	2.83220310917194	1.04557882143995	2.78208784792667	2.2429265836753	4.337089375041	0.443879738516714	1.51284069826987	0.211251112256762	1.66339345317419	0.0873354196052419	3.10771967798576	1.02160503727535	0.0492790970668043	0.698896772998029	2.82369885656843	0.0126411711784082	0.101630472992771	0.000535940589287931	notdiving	0	0
737643.505226852	737643.505248843	0	Jaune_06aout2019_calf_new	3.11864390440785	-0.212964480675439	1.94690134059662	2.91172236649586	3.29639359677419	0.0141250004204033	-0.160645433112509	0.169464378956583	2.19491628889167	-0.190968500294007	-0.127260276135127	0.000317867877283996	2.30251174834616	-1.11313205872927	3.48382831358356	2.09421862564032	2.39142747796411	0.00650269751330524	0.207426751629698	11.3574785056768	-0.496937176350263	1.97994653628624	8.70441541173611	13.0571879523047	1.92587773760337	7.31184009447236	-0.856396076123647	2.35889312659099	5.28937730619648	8.2047604066754	0.917622863602221	1.79789058922551	-0.0586011141341201	1.66299273456569	0.156811635814354	3.23415774966223	1.10091416777888	0.0443359402855166	1.13293649786359	4.24881077478134	0.00756840847622786	0.126768589133011	0.000866841086379248	notdiving	0	0
737643.50525	737643.505271991	0	Jaune_06aout2019_calf_new	2.61438857447611	-0.415065158749825	2.00444990728563	2.26703849324144	2.85950640760853	0.033286131370193	-0.347613969084064	-0.420499353591433	1.90467915892836	-0.558180430118904	-0.204072557728156	0.0128777668667724	2.25325332142793	-0.250693400400577	2.06737804138431	2.18820587793425	2.31173495835197	0.00124898497061015	0.16314060529193	15.3871719283216	0.68851011424694	2.2224305700267	13.2427358300863	19.3529844196206	3.72551054887959	4.44020338511461	-0.032553769891235	1.67785146007854	1.28455941235373	7.49343626916325	4.15534461447702	3.40024537289615	-0.561752220581401	2.00277222545164	2.43841198288536	3.96860291462481	0.258203546318272	0.0588300728850409	0.342588127276793	2.54452890063778	0.0162327544685196	0.12019854593956	0.000748508189805381	notdiving	0	0
737643.505273148	737643.505295139	0	Jaune_06aout2019_calf_new	1.62991545795366	-0.225576401628087	1.80538124659057	0.917245196584169	2.19454263021487	0.163760015590853	-0.763302372477696	0.93051285005408	2.59336844592131	-0.840243932806422	-0.587227908147235	0.00636944640650069	2.18228347654325	-0.433191214866748	1.79191825786449	2.00954087639447	2.31839627166648	0.0112496882992853	0.175156665888755	25.5157982583905	-0.688548675686547	2.06112329256523	20.0424343158051	28.2507975592914	7.63609516841925	0.701662804903926	0.881663053077151	2.72760272215385	0.160927731928429	1.89967738949521	0.27324721887953	1.42855770748632	-0.284438260990135	1.80371424072707	0.0764195470197141	2.46323428673731	0.581544043916919	0.039208360952983	0.834925267977234	3.38669026433372	0.00934981106406178	0.0917575115422945	0.000434017103987045	notdiving	0	0
737643.505296296	737643.505318287	0	Jaune_06aout2019_calf_new	0.162118279378345	1.08498244902325	2.61057855875953	-0.067525286098299	0.83156502543741	0.0917897214913734	-0.284526246368986	0.186272676409306	1.73482830787492	-0.748133513021167	0.26891154284845	0.108433984109076	2.50420692609182	-0.687707403813339	2.64642039443108	1.97890640975746	2.84793591485132	0.0604269845113788	0.317547738643393	15.1468538612791	-0.276954839617557	1.76803485700058	-0.304424174329888	26.9668795841627	78.6341680817037	4.21741786169086	-0.319597274753619	1.84263164480914	2.14600081816894	5.78428545484363	1.33230781804111	1.87348220477139	-0.164899807472861	1.51718766641865	1.08679772868096	2.51571483711451	0.275398770181558	0.160761981147696	0.4612835228978	2.60060008324555	0.012929187312841	0.371858594858565	0.0100331647452462	notdiving	0	0
737643.505319444	737643.505341435	0	Jaune_06aout2019_calf_new	0.761890058519776	0.143788727094994	1.77455812869326	0.178284836508443	1.36736652282757	0.148802158782968	0.613053859240616	-0.942110876206403	2.56022395373209	0.324074273392875	0.728085243171785	0.017206751561947	2.34094650607623	-0.0366815617948789	1.66863486626801	2.20990549964168	2.47485845479586	0.0072933566304024	0.22761463190138	-11.3111773175582	0.83296865055141	2.36609271214704	-15.3523499741628	-1.965953099695	19.3137292093206	7.37434267624863	0.601953549223179	2.18875828032994	5.89296522771173	9.82136364333387	1.45228591583556	2.30593588835696	0.578139455279934	1.99791492177906	1.07328217451151	4.52879772256094	1.31671062866963	0.0810706669204467	0.0256316312056583	2.25749835818312	0.0219205778844724	0.149100867423673	0.00133581331668553	notdiving	0	0
737643.505342592	737643.505364583	0	Jaune_06aout2019_calf_new	1.95837410287065	-0.261284221037582	1.76917816761308	1.55158519788988	2.31132352230065	0.0601924046259774	0.51564918873809	0.099301118129746	1.6934277039923	0.360265309969215	0.684763398719448	0.0112685819021343	2.34334385492554	-0.493285635099542	1.98273842691983	2.19624186226247	2.44555918760527	0.00615434084595972	0.243762422104546	-10.1475800548027	-0.111089222145612	1.66946302337376	-14.5334035734348	-6.16926024109855	7.67598530734243	16.5088332833654	0.0875449523811278	1.73804732501931	10.7588528114524	22.7217066529313	14.7035910398911	6.62378774517951	-0.869392409594711	2.69009957468562	5.15953132787778	7.29011324818635	0.417920249609317	0.0583833851974379	1.50286401154292	5.97267535863913	0.0102617846211006	0.174207457486673	0.00137965089747858	notdiving	0	0
737643.505365741	737643.505387731	0	Jaune_06aout2019_calf_new	2.6861415323441	-0.150889527593545	1.78683890535704	2.35231255386125	2.98642680957696	0.0456280945501914	0.273532010426117	-0.0630844257723535	1.9884432117559	0.215724256710979	0.329144746123929	0.00112156751676683	2.40314752061412	0.238821322583703	1.49070249444368	2.27180384593149	2.57139644230693	0.0109280008572109	0.391256121311486	-4.80501876218188	0.180278658464928	2.4966249566962	-5.51783343229481	-4.02536654543066	0.156820882062793	26.0925628178299	-0.593774419751733	2.05770527485933	24.4801958884178	27.0023152819772	0.680381615267299	2.98652343348445	-0.0532458612577464	1.82817252779714	0.280964573884996	5.80071400481511	2.91967032395806	0.0830848252603272	0.240480661142145	2.08991338794876	0.0287964520362775	0.156309429967108	0.00130233822852874	notdiving	0	0
737643.505388889	737643.50541088	0	Jaune_06aout2019_calf_new	3.10083493748917	-0.778990101011126	2.40721642766043	3.02077317102207	3.13642697196918	0.00137598315168737	0.0746619592216988	0.0896664491101154	1.7138615097492	-0.0270475071037907	0.18540939114539	0.00473675136138178	2.40104636505833	0.762439100099954	2.8508332384232	2.23764562707283	2.68766074179271	0.014675737105534	0.60076112607066	-0.10160428638035	0.103844557300216	1.72359194342478	-3.3702319515435	3.49961568767783	4.92224639129882	14.8807112257876	-0.0207811320998758	1.72494425394219	6.78311367924307	22.819211589912	26.5591948038591	8.83766394220072	-0.578597830265593	2.03153629426408	7.41754802554531	9.65990250230771	0.546937167717247	0.100074634067754	0.732135135768089	2.64153173955771	0.0526938351846602	0.171442308213793	0.00105546226077136	notdiving	0	0
737643.505412037	737643.505434028	0	Jaune_06aout2019_calf_new	3.06639043973032	-0.489695332925042	1.82124017639125	2.93190506200056	3.13932581826177	0.0047444469641989	-0.0511351318375577	0.469527427700099	1.95494995729459	-0.0609040206727001	-0.0344685964545349	6.98169125438547e-05	2.75000391248243	-0.694673248093935	2.34707190818089	2.54279180130179	2.89252570388082	0.0107953312265465	0.451660309775025	5.92448102812227	-0.738136463820537	2.3075745893829	3.85870177222828	7.00215042353449	0.961575094793257	2.44709872452963	1.15350270977527	3.1089881612854	1.12560606393329	6.02765009973059	2.23565324859163	3.13755848689103	0.41979025667866	2.07450149815443	0.227318730811545	7.10291011820573	4.40198440593648	0.141773203859575	0.222743622924173	2.095036712527	0.0346431976495017	0.298290526833967	0.00561466291758171	notdiving	0	0
737643.505435185	737643.505457176	0	Jaune_06aout2019_calf_new	2.97671230522174	0.264294294334485	2.20459356254037	2.92874319352024	3.0349361682762	0.00105780786554834	-0.0663152356604728	-0.852949348605511	2.39403457858552	-0.142408357740943	-0.0340583061305636	0.00125570097805301	2.76655336494064	-0.0213429235830983	2.29509433942473	2.67912116453491	2.85172671844681	0.00230047974909067	0.175931823171017	8.10653980113287	0.527424212079335	1.9977067986157	7.05186561048741	9.80602789491111	0.773124758340564	7.32057265865177	0.0204121212037712	1.69003114554827	2.49867900191804	12.2381685642689	10.0430117041715	5.05767069463323	-0.590769602004486	2.04622104327581	3.7585182691561	5.80194379779743	0.455738079461052	0.114905967933768	0.379491162924949	2.67690596343176	0.0224838107385592	0.243558403594462	0.00307285398749005	notdiving	0	0
737643.505458333	737643.505480324	0	Jaune_06aout2019_calf_new	2.65622085134826	-0.172609964834051	1.91238553261191	2.33180237243727	2.92121987115261	0.0314352770901847	-0.278061994767234	0.151484199850446	1.76641471243119	-0.385708970961798	-0.155215925422315	0.00535591263742494	2.74338076003855	-0.195451266180492	2.04010088096392	2.65944233801705	2.83560693811285	0.00278721554729706	0.179720747591601	11.4495295488846	-0.961681054491412	2.56235538109958	10.0383615887183	12.0160658102818	0.409983608884894	12.8471274635851	-1.11769559065492	3.17270054417953	10.1009014826232	13.9181296677531	1.28752455527865	2.86358090652601	0.258980392458181	1.94853549682396	0.271373991782623	6.05824351353611	3.25731692819376	0.151230984735091	0.539656919917606	2.59650118768548	0.0338496505676799	0.316267547386434	0.0063016069894995	notdiving	0	0
737643.505481481	737643.505503472	0	Jaune_06aout2019_calf_new	1.89145644453785	0.0981478185141185	1.78628047197523	1.49462384611572	2.31867613759476	0.0704894645699007	-0.459809941435004	0.0618577690091921	1.82208169538098	-0.521400207763741	-0.394295159301827	0.00155275744068194	2.53160513881327	0.401162026209824	2.19661308421615	2.45273625747623	2.63441584362803	0.00258554658961731	0.191995307023893	11.8802157558233	1.39778731813535	3.78635740964214	11.352761521746	13.5431886109741	0.418554072819334	3.46218300903592	0.108577953766657	1.72882722879429	1.9944576162061	9.49507713126962	13.7229929862087	6.26256727821504	-1.06336235333699	2.91854986441016	4.0934308113286	7.13001069341349	0.876713007979915	0.114526024079949	0.314591957992133	2.24234321963085	0.0340109237225756	0.217223320405966	0.00256573143124008	notdiving	0	0
737643.50550463	737643.50552662	0	Jaune_06aout2019_calf_new	0.919712396526952	0.161756180361918	1.82017537425671	0.544383013398885	1.31889300861568	0.0651855634267904	-0.538013331069652	1.34644740456479	3.71100059200497	-0.558718869003207	-0.475781048437832	0.000601222650656621	2.4596446584984	-0.207097353277297	1.68526460672666	2.28542252976673	2.6160967704765	0.0140271940069507	0.230482900099987	19.326519668129	-0.398702081207507	1.77192899929089	14.9790589633617	22.1202734781089	6.00699812148389	-3.18713564828138	1.11090538025461	3.12306657311862	3.97528957322193	1.18634215471257	0.710398426992099	2.31750728551395	0.267260586810421	1.96051751112212	0.239296114941271	4.94362113319669	2.16497019637541	0.0963478486878522	0.669299430233651	2.97799914073827	0.0323174969013827	0.199647240705007	0.00191276549296762	notdiving	0	0
737643.505527778	737643.505549768	0	Jaune_06aout2019_calf_new	0.014733581711893	1.03050992995933	3.34364036078169	-0.14988724771763	0.313537724395549	0.0182868544281738	-0.147957234247227	0.164361055123279	1.77047393648367	-0.415566512142398	0.162268420280731	0.0342033713270939	2.22557661787331	-0.342133669595302	2.45683883667434	1.78715190378989	2.54431873193438	0.0525103599968192	0.329497223273151	13.5790886334434	-0.382676475767039	1.85426071338877	2.24828875232669	21.4708081119928	39.0616730334968	6.38253055557727	0.125593049383841	1.78269726046407	0.394448124799029	13.0793324957106	16.181929042873	7.5143864955483	-0.624412953811823	2.12009774786255	5.88601612981852	8.41011321075363	0.665065806953673	0.0973549950168358	0.944659461757327	2.98935366473389	0.0393319730304347	0.215599415385049	0.00258015986719301	notdiving	0	0
737643.505550926	737643.505572917	0	Jaune_06aout2019_calf_new	0.534771836282797	-0.336325640872667	1.87143507359616	0.0778036885749839	0.952518089955935	0.076520554619123	0.518462240767366	-0.493528290497117	1.96499394753858	0.274198835208862	0.671672113493327	0.0163902840719623	2.18259537616745	-0.324014647750914	2.42324363556519	2.07932993044418	2.26481574277147	0.0023903360379154	0.370129042912136	-12.7920479550996	0.563691268058582	2.01361404347774	-18.7291744042247	-2.47227886220658	28.1431082537556	22.482340146658	-0.188928387102917	1.78681589029318	15.6024599881841	28.2706875869069	16.2180804896645	6.8942044137112	-0.59723104417286	2.09326457886325	4.30760787328486	8.37308302975151	1.69138194824267	0.0637463343952937	0.339411202355802	1.8054331742891	0.0164062899942689	0.135614181635908	0.00145087233327535	notdiving	0	0
737643.505574074	737643.505596065	0	Jaune_06aout2019_calf_new	1.70810168158355	-0.115712805208065	1.80748371671055	1.0199475110902	2.3219934462998	0.163948750384179	0.614462508037332	-0.643881267214974	2.0706139763434	0.488040849945691	0.678905600590336	0.00401815860782819	2.37253245890279	-0.216194446056916	1.3701897768463	2.21402935238756	2.49661767944488	0.011432720303625	0.0941147330556837	-15.233489420893	0.376968796422152	1.79134797168843	-18.7696549383499	-9.9157307023064	8.76169435803206	29.5684130197382	-0.863868832013776	2.76083731299246	27.5545496391663	30.460365173522	0.732682883281341	2.6025253777883	0.109683706725447	1.97657010208404	0.0934139894630719	5.40318421934298	2.43761443149018	0.085908548249829	0.709626591005249	3.28835219202946	0.017114438101057	0.180687597976219	0.00164785810858992	notdiving	0	0
737643.505597222	737643.505619213	0	Jaune_06aout2019_calf_new	2.62550182881045	-0.672296057896961	2.35331966272312	2.33888616219831	2.7922377150774	0.0201380509251735	0.284769371142573	0.0127823687851751	1.77718254323608	0.101718436943883	0.469538331402846	0.0132907712028089	2.30168490958843	1.42974695206616	4.16079730468636	2.20330790291649	2.52092290467925	0.00724471174590629	0.0941147330556837	-4.35325273092871	-0.151459017241299	1.8368425829233	-9.30562338432796	0.0084974317861345	8.28450456175195	20.479496029039	-0.0262319579289525	1.72928143496603	13.7752027926028	27.014231217232	17.9151135479374	6.92362366163303	-0.628923167725448	2.18106735551276	5.76944031897651	7.52594920560295	0.299383149890112	0.0636252717071349	1.30729534310915	4.36916295794228	0.033804751637551	0.128174443609457	0.00065155127892203	notdiving	0	0
737643.50562037	737643.505642361	0	Jaune_06aout2019_calf_new	2.84137981073719	-0.474989079884153	2.02703652681653	2.75644176259021	2.8896104447543	0.00169201891979198	-0.0778564879227313	0.115620950525208	1.7839518159896	-0.222752877425798	0.0833170098102886	0.00925151508173234	2.42420367611464	-0.895095482276493	2.20517938016292	1.98857524781125	2.61778801351528	0.0532748867004128	0.232086241719498	4.34327193462267	-0.0673477635569203	1.76685239982863	0.429673246116606	8.00774026366978	5.70922204974507	9.57600856448728	0.753429906322908	2.27582216155842	7.88432989264155	13.166983893966	2.92933182718976	2.66213555258466	0.155813853665944	1.68607901241594	0.0847342821090384	5.79156743945159	3.61405073232724	0.0870206869759077	0.953371901049864	3.33797244762452	0.0188157913117508	0.236754551731445	0.00330359754810851	notdiving	0	0
737643.505643518	737643.505665509	0	Jaune_06aout2019_calf_new	2.44679729596269	0.183925185603713	1.91400519556612	2.26298845735014	2.67002019673452	0.0165281873913798	-0.280716415067699	0.826636058064896	2.65363417721576	-0.301670962073173	-0.234774576839899	0.000402604785131682	2.34540774977514	0.640819518980655	2.10649950984954	2.1370943767934	2.6171375792842	0.0220880591777275	0.133102896749267	9.59733161119799	-1.04428627720694	3.08183027735366	8.31897712089107	10.1217872053227	0.285652279429547	9.16889570341315	0.246023791160232	1.7191257157048	7.92594699648644	10.7644390975655	0.888311688549158	1.57755159443484	-1.11771963585832	3.08608797585895	0.563185875018255	1.96818712335815	0.182292051349393	0.0969337448438162	2.45103982871222	9.03958430407304	0.0441027399951592	0.292319694066278	0.0031478705113859	notdiving	0	0
737643.505666667	737643.505688657	0	Jaune_06aout2019_calf_new	1.96995205259329	0.796182403455309	2.69425951441143	1.88366368482326	2.14093884749711	0.00543617045112151	-0.0936121062418622	-0.23505654296044	1.70037955379269	-0.223880596387163	0.00827590355508305	0.00606552806631683	2.55866511500678	0.206862587669591	1.9021214737065	2.4455034996812	2.67791592323671	0.0057809221627472	0.0757390327556504	6.24871896456776	0.415174770706319	1.76420678566811	4.75948230631642	8.61965287421687	1.78682605656957	10.7760590080583	-1.12548906086019	2.97371862881046	8.8157218920876	11.4829378242014	0.708441307472651	1.8959951355839	0.469647128124317	1.84597343943329	0.0442161100787764	4.5597112073603	2.16483947479746	0.109181492923759	0.906456099745332	3.05235814457468	0.0268372348505857	0.239007061293562	0.0037245682973321	notdiving	0	0
737643.505689815	737643.505711806	0	Jaune_06aout2019_calf_new	1.85733646280479	-1.00164565533058	2.76105394983208	1.71055328404505	1.91481729308808	0.00438501477101337	-0.169901211093786	-0.42941064458458	1.85703993197258	-0.440128090381298	0.00701024290013723	0.0217159597436983	2.29038270007375	0.404149010623269	1.84221973941962	2.11778196469547	2.52678931115374	0.017624092464835	0.0757390327556504	11.9136086515852	0.376780618180772	1.84046974081569	5.34125081900936	21.3103549281162	26.9523321215043	2.37354537534049	0.188112456803337	1.71978599418509	1.76986179727399	7.35964995551095	8.93367376842059	4.9123158364755	-1.0782831079679	2.86679660523807	2.03888336518516	6.00852179875738	1.55868117099358	0.0675678949903426	0.321946719663692	1.41277741460587	0.0284548556433128	0.114100408427838	0.0010609951833225	notdiving	0	0
737643.505712963	737643.505734954	0	Jaune_06aout2019_calf_new	1.11568691056685	-0.378975408262106	1.85922902800282	0.316347284017428	1.69072799716755	0.18988963889716	-0.630270361415702	0.885844970411739	2.76156199386862	-0.69977335189328	-0.474200631413719	0.00454495954877253	2.23232656765565	1.2667092351794	4.61694195050211	2.08756670556655	2.56361246341558	0.0129907897331937	0.202916384171212	28.5279814629106	-0.983735747770152	2.86566499336704	22.4955975628403	31.0997352011418	6.76820466561091	-0.064935228739128	0.766970813704782	2.23086790581831	2.23161626643514	4.66364386418922	5.19792788219982	3.93998829617433	-0.117489593619286	1.53409786659351	0.254100030979886	7.26850329081661	6.11503128716346	0.0732524199110238	0.922649428045043	2.89269726030311	0.028431836250453	0.147595692742026	0.0011013903960619	notdiving	0	0
737643.505736111	737643.505758102	0	Jaune_06aout2019_calf_new	-0.00174671391693721	-0.0475671701073428	3.10573617348209	-0.185384631000038	0.198670868303993	0.0108232868415175	-0.116539694418585	0.00781841179522965	1.6988727042774	-0.548891242149176	0.319919960226391	0.079200968410247	2.31033628172637	0.641909732913686	1.95637692341518	1.82768640700806	2.87556144128364	0.116433014099291	0.277665651312839	11.3658981316991	-0.0726030318914827	1.70547469754278	-5.08977902284996	26.6945185763071	105.883520210295	12.1419163770264	-0.104244815800624	1.78834648983775	5.39049419327088	18.3315875576486	16.4376857386468	6.76093510953884	-0.268192562878652	1.55880874840901	5.8077685469992	7.45252427551871	0.355361407165913	0.10888969435099	1.87274428086639	7.25585471179243	0.0204923104539884	0.361219362341402	0.00571748815623176	notdiving	0	0
737643.505759259	737643.50578125	0	Jaune_06aout2019_calf_new	0.668714346010412	-0.0395655596525754	1.82916619603406	0.221057546422924	1.05739556187551	0.066641149569974	0.495907965368125	-1.33475857211212	3.65157660696259	0.35489745348235	0.542731789532325	0.00304825469194026	2.17243316791377	0.336567328693386	1.85912301380144	1.93536442460047	2.43249425281422	0.0252890861733525	0.171462943882887	-13.2624454737216	1.18592656619222	3.13382462136347	-15.589858675629	-6.53243206506239	7.82165088240365	24.1704294806826	-0.0956874782529624	1.76156393358536	18.9123644123486	28.9472499805881	10.1020808855568	5.19626685314569	-1.27867435668307	3.44536477234634	3.57648138051852	5.75817863888311	0.41671989303771	0.0558792341399058	0.266913154170243	2.19284926134317	0.0168672798714243	0.109933361660011	0.000699477173271454	notdiving	0	0
737643.505782407	737643.505804398	0	Jaune_06aout2019_calf_new	1.55350567156044	-0.307983992368302	1.85982960187852	1.13163432153787	1.88761120714447	0.0559275298291597	0.417502861440782	0.571746847024056	1.99272263042447	0.3753747340607	0.490903722274581	0.00144924229856765	2.33356625572703	-0.313463666392123	1.66613886487794	2.17288070195757	2.46931727947412	0.0109867299211241	0.161777129775178	-9.69199059585628	-0.0515982553589807	1.73061489740872	-14.054472878572	-5.49184014716963	7.55147007219438	29.1672096766327	-1.20926802134285	3.29066155370432	25.6378967970675	30.4407106228954	2.0989260034187	3.5663848168787	0.500089444507863	2.02080691563178	0.151094576730633	8.3750482198625	6.55414348979929	0.054528402273275	0.762777178417267	2.51654348561553	0.0125054928846689	0.139720758479146	0.00151063406469239	notdiving	0	0
737643.505805555	737643.505827546	0	Jaune_06aout2019_calf_new	2.28608462473321	-0.16538965537083	1.49831617285034	1.89143814639422	2.63383154968101	0.0679494484960781	0.355418370598944	-1.07917270689501	2.90125526154016	0.302441494766418	0.374385388513983	0.000517552259337812	2.32116242867157	-0.395057658685227	1.47627845141077	2.16840771115686	2.43330649417347	0.0088885962445244	0.423773032943727	-1.93894123588212	-0.141846460900044	1.83249298037767	-4.72992391993414	0.527414644210329	2.66352686075487	14.3691921066129	0.0239348000683708	1.72826273500401	5.03065936109005	23.9079985578774	36.7016989919765	10.3739398586351	-0.783501790646246	2.56342579243823	8.33146534619293	11.3355308863127	0.815596860845889	0.0580975242455999	0.754950371139095	2.61538141919412	0.019975475658867	0.133772018178618	0.00106797380579651	notdiving	0	0
737643.505828704	737643.505850694	0	Jaune_06aout2019_calf_new	2.86080132295212	-0.456787937612103	2.54848936989748	2.70331564935835	2.9436729767496	0.00472510867470115	0.111424165872897	-0.0706083389927592	1.74040913944353	-0.050568952966237	0.263561122970794	0.0101764506999358	2.55954352811268	0.4729436743817	2.10086251826339	2.30440391530454	2.93148250156973	0.0415479066930514	0.610292006228876	3.12102072831235	-0.0671198695450142	1.79618323973805	1.24872914919213	4.88435565871882	1.30516166916652	-0.339782764590887	1.14362559644944	3.02202453798048	1.4189719198192	2.69377320670426	1.67310887566992	2.63669519801515	0.621363581090142	2.1004663458187	0.08061146289492	6.66131380863619	4.2622934915479	0.116752803161969	1.12525225521131	3.2944225853798	0.0300151553709131	0.305936919753695	0.00583616387736819	notdiving	0	0
737643.505851852	737643.505873843	0	Jaune_06aout2019_calf_new	2.76342414969237	-1.43832340638746	3.74006024058277	2.63150591895156	2.81774750478244	0.00349706986365008	-0.153468983424318	0.712969718620461	2.38792076765511	-0.179812164981326	-0.0998045579637302	0.000593430011871032	2.55210884590031	0.675085521448147	2.77033677605722	2.37331198875436	2.81960199514411	0.0141823668278474	0.326926524358879	6.18926562880892	-0.981145488964223	2.92208816755585	5.42700685539755	6.51426229372438	0.10629410457738	2.25231201906296	-0.136958418729693	1.71186000137879	0.325515352537315	4.521956380848	2.49586412593784	2.62867367208427	-0.992823428424637	2.78805919713044	1.47008243574791	3.11624644297122	0.260172570850817	0.100554224187976	0.570503488375211	2.36672608799937	0.0435123975421868	0.202147140460257	0.00204955530823205	notdiving	0	0
737643.505875	737643.505896991	0	Jaune_06aout2019_calf_new	2.53742634354637	0.780724769633899	2.83200283419708	2.44695778918688	2.70961690932841	0.00553677188833735	0.0841533204987069	-0.0636624838079457	1.70073623212946	-0.0924249040949077	0.250313188069576	0.0124339986150804	2.8587775956024	-0.348849239398665	2.72992344208392	2.72077748846069	2.97285653334718	0.00434384992301946	0.0990063367171034	4.00853131827704	0.290935779496953	1.70035366996162	2.75041967456191	5.73327098965553	1.02869526160277	4.61420037950293	-0.8963662945753	2.45743831627021	3.60452805359189	5.05960812942879	0.221822564788974	0.991795647522294	-0.255046322585533	1.70267237784641	0.0636289668260365	1.64260087520313	0.294100938353389	0.173938772832894	0.150854079956664	1.8290567932256	0.0518568757473416	0.333633632465451	0.00708455332058364	notdiving	0	0
737643.505898148	737643.505920139	0	Jaune_06aout2019_calf_new	3.05587688400738	-0.284379598564606	1.70589671769948	2.74207593530516	3.29497670972155	0.0371982471540162	0.269802851189453	-0.954281537325525	2.77040837499279	0.200821647335685	0.299776249732142	0.000916628524574144	2.81242202262207	-0.35280934824586	1.79656776465903	2.65298289324935	2.94294007156712	0.00748288615552644	0	4.50973701742284	0.39318395441262	1.79339558514666	2.75261966572095	7.15918046917329	2.17664591557765	2.63157550733916	1.14402238440185	3.14651456923701	2.32051061868331	3.44185503672692	0.114110145067483	0.750122762097945	0.372439218075163	1.99694805396342	0.0778595148996182	1.58717346807909	0.225016803329712	0.174889610616596	1.02556643071078	3.78373578879563	0.0503958691321142	0.393047903378264	0.00743773688163317	notdiving	0	0
737643.505921296	737643.505943287	0	Jaune_06aout2019_calf_new	3.38186949846657	-0.447321127743012	2.25274552906498	3.33013217191217	3.41946466819865	0.000716618267561902	0.103271409033613	0.734854363199664	2.19651877717369	0.063295267459286	0.188244168008803	0.00171124530980239	2.64936437539446	-1.22186982528853	5.41336249520633	2.38296876740254	2.79338459520806	0.00793861019060032	0	8.71441433409194	-1.26351079989697	3.40953226683427	7.44339545691022	9.15578626838352	0.262405087851714	2.12951282633855	-1.22647363162128	3.22509308031344	0.366922832578955	2.9369736401751	1.04897644696722	2.04980715228846	0.621742563140904	1.96502054900059	0.00749477744455893	5.58155916483376	3.36840192274285	0.136393489232086	1.14533424083105	4.33570709552266	0.0461296765178478	0.309625770760186	0.00373681973449417	notdiving	0	0
737643.505944444	737643.505966435	0	Jaune_06aout2019_calf_new	3.52149311080007	-0.340266146099514	2.31439351026301	3.41946466819865	3.58747866628337	0.00258244619250082	0.0503188663691494	-1.29461408749292	3.40298197119058	-0.0103855313172252	0.0688763839791827	0.000602006358845608	2.45637672230466	-0.296352387415241	1.89191009967161	2.3690045622597	2.52674890218587	0.0023144405060889	0	8.95211807496256	1.22557918191447	3.23492647165216	8.43652837361826	10.4604129408685	0.388621342824591	-7.2567347163634	0.027487764704461	1.70268816047645	13.4141668779642	0.92507874906233	16.4289404142531	6.82599397572682	-0.861829758639337	2.77654992732981	4.80300424979117	7.73469377073286	0.745924482977686	0.0726571704496821	0.219485913144498	2.44888773425372	0.00575338457022626	0.140062882835657	0.00131354779854019	notdiving	0	0
737643.505967592	737643.505989583	0	Jaune_06aout2019_calf_new	3.43840765827312	-0.68789576496152	2.19672707590258	3.15893349227729	3.58885739943421	0.0190036406993031	-0.236185800211128	-0.0320009965935162	1.7189141066467	-0.436253431564675	-0.04197759282355	0.0161430423888533	2.34123175457975	-0.337758302328117	2.00268585421063	2.24977352767829	2.41032049444362	0.00237260230731613	0	14.6265522922278	-0.244471411009185	1.73648009479837	11.1736566947536	17.3462964506058	4.11122105428592	-14.3393558858979	1.02942602475761	2.86974406554244	15.5085749152052	11.5129008862877	1.51274454928124	3.02666076211008	-0.03124788782111	1.77495108503789	0.316539020904046	5.637263626267	3.04382534707982	0.0678807850986794	0.0564160304598776	3.01619715994473	0.0222332042832608	0.114280561899305	0.000498373099532057	notdiving	0	0
737643.505990741	737643.506012731	0	Jaune_06aout2019_calf_new	2.51276221520428	-0.0308453063889858	1.63851738571508	2.01122673782008	3.05817485342027	0.123476592520366	-0.558090550405539	1.03354550435298	2.78315851347939	-0.583837168098455	-0.488111920654913	0.000947027532455238	2.52318275577327	-0.238177717877566	2.13191279378381	2.25429517912987	2.72838194060437	0.0219003823897933	0	16.8222872677741	-0.142414660434324	1.4962837446193	15.9006375802199	17.599806039566	0.3998515168317	-5.9582647235779	-0.505059685446915	1.95102773611136	9.79974680190671	3.58423671208723	4.12510285446201	3.48499363538786	-0.238532815608471	1.67772210841465	0.574784538786637	5.74105306839187	3.08284508828841	0.103281524222797	1.27925491309972	3.90868041502353	0.0365969086877427	0.2533830140165	0.00370282281773353	notdiving	0	0
737643.506013889	737643.50603588	0	Jaune_06aout2019_calf_new	1.38291124803373	0.068568956276314	2.07123679810607	0.863566850954006	1.88569405452696	0.0866674139687445	-0.571241884634786	0.839893539322002	3.53698184645842	-0.578799135946573	-0.559130356822293	2.35968430039281e-05	2.37434762769556	-0.0197913973982828	2.08610053219025	2.12595980766224	2.5653842404082	0.0163780039401701	0	18.8670265757172	0.301760210430006	1.72973630722551	16.0108103853903	22.718178023986	5.03692777422614	-3.60542986496764	1.19777700453824	3.99469481722795	3.84185346346829	2.99850511979172	0.0509766813538592	0.753656388768228	1.18052274002063	3.13320141079135	0.0689086686621755	2.36700497589558	0.469156861492429	0.0785614158573909	0.147530598615666	2.45199570800885	0.0212502997625568	0.133647576033683	0.000896606903544366	notdiving	0	0
737643.506037037	737643.506059028	0	Jaune_06aout2019_calf_new	0.366873525966246	-0.310797762935488	1.74563039129963	-0.168513033921537	0.823372067775703	0.119803668483026	-0.410405764975896	0.54664317103276	2.02960743970016	-0.554464819151551	-0.171130223387542	0.0149418524122057	2.2929698746069	0.96076860295833	2.14250354646484	2.05124241011997	2.81816656786068	0.0864326006869679	0.232791482155823	21.5453489372445	-1.08425572601038	2.8662167886004	14.793130103948	24.0232504710049	8.46811568029017	0.823431120320093	0.119694333742488	1.72646493703278	2.76180462220217	4.85055435551332	6.0073681339364	4.00579002509748	-1.2203814976606	3.37081038476169	2.66014295356	4.49542017920488	0.296940449524115	0.0901559476531709	1.81197247094471	5.63915501465188	0.0196487933497326	0.30181327247519	0.00496208027011495	notdiving	0	0
737643.506060185	737643.506082176	0	Jaune_06aout2019_calf_new	0.0928431141017496	0.837275120366613	2.02154422213849	-0.0465837398015058	0.420745809919884	0.0292291513675581	0.191958166407175	-0.210888865141669	1.76415502538192	-0.135815820678291	0.461442517479758	0.0367272980148078	2.07595016289687	0.453458620893531	3.62467658608264	1.67062985931861	2.63151924168806	0.0463487344803677	0.215311299952999	-0.480276769289364	0.109173305098603	1.72918468629081	-13.0952447036582	13.4702902790425	72.8126919840288	8.79264314414293	0.132269522955071	1.8999237368622	5.2497754279928	12.739651600394	5.11119709843673	4.0191285358134	1.15731450022888	3.08650594790239	3.47775115328651	5.48380899225602	0.37951092647402	0.0902308134632313	1.16788702704569	3.90886700007839	0.0430069151019095	0.191759568119934	0.0013564329668817	notdiving	0	0
737643.506083333	737643.506105324	0	Jaune_06aout2019_calf_new	0.956573086377435	0.000461980873184973	1.81220183322661	0.439294086973666	1.45691107449424	0.105389299834549	0.535321917879045	-1.57901635922929	4.27416392961549	0.478025538363141	0.549371436688549	0.000446471005615621	2.12799812837458	0.596238514944288	2.39576480529457	2.01370850505478	2.30118731477335	0.00666335396104453	0.162275489204171	-18.1285981275531	1.11740983012196	3.00705581914555	-19.5788633076182	-14.0132866977817	2.9937071939875	19.747067840515	0.0142486702635946	1.71244175474084	13.2880324996196	26.2551332155008	17.4283213295919	6.74167896898195	-0.666504274474974	2.34536519103033	5.162572220827	7.52845613226502	0.50534517717785	0.0551975497802596	1.20855701564282	5.65017260339585	0.0079503162593306	0.140876920453988	0.000788978380467289	descent	2	36.1037067895797
737643.506106481	737643.506128472	0	Jaune_06aout2019_calf_new	2.04225450425083	-0.0328400699425858	1.726877984494	1.48088299938575	2.62406879142892	0.129543838966397	0.641277120654165	0.521728948832004	1.97106188290668	0.550833208910766	0.790189276545414	0.00605174298068892	2.23078568920867	0.0817164283185195	1.82440660225166	2.10987357824469	2.35180684181149	0.00535575488381534	0.146264909181253	-21.2917113611389	-0.568111396720941	2.00270627746343	-24.2078292241976	-19.6096452625289	2.26801228456085	27.5263556184973	-0.966523357037057	2.9611198303126	24.8515076452328	28.6646801125117	1.2727334725405	3.35689908464503	0.0552192709649652	1.93385130014482	0.0900115330870831	6.7164611861838	3.94988263373558	0.0689806060208822	0.852328647579969	3.12585836589809	0.012506170758849	0.159799234754972	0.00166090388104552	descent	2	36.1037067895797
737643.50612963	737643.50615162	0	Jaune_06aout2019_calf_new	3.68817464096213	0.075263588675961	1.75427975572433	2.80181977045192	4.62942821752906	0.338141341114724	0.995092633646615	-0.50723848191851	1.95398016821538	0.854730285962461	1.08132887197767	0.00548842141801469	2.2092030329576	-0.235844317394571	1.69256219427392	2.15275669347217	2.24865583771457	0.000901879932622776	0.19569438929476	-27.4336464192503	1.02641555759333	2.74254151513806	-28.2273379753825	-25.4426862924916	0.786978308677675	16.8168394071082	0.247518098277993	1.7790214472175	12.0840953857075	22.7482320116324	11.8942484553412	6.09757870865	-0.622422347042333	1.98299847547034	3.11505049645017	7.65353365330399	2.40695730436048	0.0542196509707058	0.327206682556222	1.93888216627826	0.0160879786720033	0.101415095477543	0.000733612140517497	descent	2	36.1037067895797
737643.506152778	737643.506174768	0	Jaune_06aout2019_calf_new	5.84622910966193	-0.241450841630053	1.98772888616574	4.92377812730489	6.66263943906101	0.279599499400591	1.04836672605371	0.051673899391912	1.53977525839694	1.01554508828315	1.08298206700349	0.000578402194893285	2.16971268468612	1.31159553413044	3.16815012021438	2.06042317249439	2.47605947391352	0.0201919858409538	0.493048544967495	-24.3118695093419	-0.0902016246987815	1.69826119559876	-27.0914017569552	-21.7516526419387	3.05670623137816	10.3699689075599	0.135495779408844	2.4563363054966	9.54122322234294	11.2686567991908	0.212683794384807	1.06801652301732	0.537049524957641	1.96117811758549	0.507976915620238	1.96985043223293	0.248764366897973	0.0837873624433722	1.00927237214381	4.26585849403508	0.0325227840053748	0.166491923498408	0.000982518133755595	descent	2	36.1037067895797
737643.506175926	737643.506197917	0	Jaune_06aout2019_calf_new	7.94319790262737	0.267164938597619	1.9784175503458	6.98328663375324	9.10097043789461	0.412718599481337	1.0880620383823	0.375848469190141	1.81536053447415	1.0175491261896	1.19023670951596	0.003233148577646	2.70634910918711	-0.286654970807767	1.82851475623042	2.44894835677136	2.88341741276392	0.017669628082144	0.646188134085799	-21.2477868098994	-0.70225586948636	2.17449453659205	-21.8224886215476	-20.941856071589	0.0832376224418586	5.13691182827024	-0.184356585376231	1.75419297252815	0.711033909933806	8.86901203450294	6.89772760713261	4.55265354649176	-0.969110060869373	2.59657566279215	2.83343050355787	5.26153789496593	0.609504784237197	0.140328223632781	0.930927785065948	2.96969507531547	0.0396963286167912	0.322311213829764	0.00654575943842335	descent	2	36.1037067895797
737643.506199074	737643.506221065	0	Jaune_06aout2019_calf_new	10.241019783446	0.179954660437428	1.8289941533819	9.17638975758727	11.4823270948333	0.522372061948301	1.2624931560087	-1.03671197414887	2.9950377243472	1.20262699364676	1.28715734803553	0.000641348642324873	2.78083989187074	0.710689394282208	2.01089346013796	2.64948916169123	2.97101472819219	0.0110298920067582	0.440249709541293	-21.3867082819855	0.902129541260487	2.46157156457341	-22.0098867825195	-19.8752963020508	0.484685023230537	-3.14198671994984	0.488978352214032	1.99434354288026	5.306562397063	0.218970296168596	3.03790856291286	2.81469889925155	0.109851704448195	1.68293056511454	1.03865105271501	4.77305004215204	1.49920118844445	0.140250264065123	1.35910236172611	5.8271691157449	0.0260700261084963	0.345774935328873	0.00444569020549934	descent	2	36.1037067895797
737643.506222222	737643.506244213	0	Jaune_06aout2019_calf_new	12.7108234753306	-0.158029616746571	2.08783162425967	11.6215155646779	13.7195952652095	0.362783423696943	1.1159865670573	-0.0201566696054649	1.69755995766816	0.983589315174742	1.24561980611737	0.00721557256684624	2.90085684949592	0.339439488618013	1.72055965537615	2.6159281787255	3.22971024132828	0.0418261648324131	0.310875679227269	-17.7373680448219	-0.644152363296373	2.03508707591082	-19.6248363977282	-16.7797561017305	0.916602606422273	-5.86118537596141	1.09267322343831	2.95407475710112	6.02618822800103	5.4104275023345	0.0363501494926676	0.357081852627906	0.644739360404747	2.41014604167033	0.000335047857556509	0.920291419230693	0.0701367606632872	0.195076174040471	0.752118520564159	2.72455601222771	0.0706459223202874	0.420392083574223	0.0100788349906812	descent	2	36.1037067895797
737643.50624537	737643.506267361	0	Jaune_06aout2019_calf_new	14.7164512044674	-0.288760337248758	1.67998004008142	13.865373655408	15.282474921694	0.244309218666101	0.933613554964782	1.08622220417665	3.30174916961896	0.918157968821229	0.972884806408085	0.000246709356881851	3.06596507811213	0.421198328491637	2.32376866614448	2.78104204566277	3.46820110453914	0.0437692841622188	0.182103581364035	-18.7355143514021	-0.129067881035022	1.657319148165	-20.800913475798	-16.9234591194045	1.6704205111446	-4.84826036614175	0.547940596464744	2.0373354123068	5.92778524841175	3.05461314544699	0.835393269041736	1.57179436652456	-0.00188129398148262	1.68582822281253	0.439472681499136	2.70416630084355	0.542468146030378	0.208884936731378	0.285397780738692	2.21762196050084	0.0567923746516923	0.371759759526275	0.00713784458922156	descent	2	36.1037067895797
737643.506268518	737643.506290509	0	Jaune_06aout2019_calf_new	16.6169357520171	-0.366060362459937	2.02170904524416	15.282474921694	17.6602099769767	0.547027418600298	1.02422200225937	0.175517599005452	1.80026348162437	0.950026868032037	1.11109838646612	0.00258522361946349	2.98244001705762	1.09387871846247	2.78594707387805	2.7415093629822	3.51106837252454	0.063316306112664	0.0905063636835134	-20.8689831391704	1.01591573815615	2.77580533978786	-21.3576301677352	-19.6789869387458	0.276200631668232	-0.163451232632086	-0.0820773817524283	1.73587135043088	2.78419651536264	2.26164659780205	2.61971293037674	2.7580751480667	-1.18892265494307	3.22915419080823	1.94499668162044	3.05450519338847	0.113489953242158	0.210691029939566	1.05925238820348	3.7739419965227	0.0370711333069677	0.482849773438696	0.0117155306812505	descent	2	36.1037067895797
737643.506291667	737643.506313657	0	Jaune_06aout2019_calf_new	18.8039867203003	0.254462053766117	1.65763994854425	17.8593551498261	19.9572165934755	0.472719576055992	1.22641315480451	-0.313812152154737	1.79874658771917	1.14384977596618	1.28728049185805	0.00219489242993119	3.27120388634058	-0.778477294915787	2.34520481952153	2.98079120103478	3.42780884758027	0.0183702719069677	0.0905063636835134	-17.4191953117216	-0.358573339510756	1.89844125514417	-18.9922685911096	-16.2578490232483	0.746110442939858	2.99806993644327	-0.853623878884154	2.69069583843857	2.36637659484866	3.28863977397109	0.0778308619432733	0.875688692694536	-0.238185731103896	1.78952608951173	0.0555360550368932	1.53677111636292	0.226574498207629	0.267976819510017	0.238497243762644	2.67667950117062	0.0453836876757336	0.57221107310239	0.0193166942304803	descent	2	36.1037067895797
737643.506314815	737643.506336806	0	Jaune_06aout2019_calf_new	21.4971979993147	-0.0867631922165123	1.79780801863964	20.3446649489884	22.5867854544674	0.487607146166912	1.23798293700985	-0.464160285106351	1.8729169146554	1.15251373572651	1.29101749122628	0.00212850508928827	3.12882241320737	-0.791440230274501	2.82832376947222	2.78154424148861	3.34729111997934	0.0263522793279083	0.0956199668903644	-14.6047330775908	0.38513112260317	1.90842186532194	-15.9699422168839	-12.6979868086448	1.06739286729286	1.13585634721186	0.983295283136102	2.86964703481999	0.808903763617303	1.90021908194613	0.10990480284183	0.870705367894362	-0.255781343437494	1.84601797210205	0.0180807086357595	1.54023274656502	0.224073612384755	0.250971484413484	0.534862589855926	2.52639407576378	0.145088490498944	0.432958718978307	0.00629678047299071	descent	2	36.1037067895797
737643.506337963	737643.506359954	0	Jaune_06aout2019_calf_new	23.7390459322744	-0.0227443538524393	1.79525353700308	22.8325336694971	24.6147323317177	0.317530811179001	1.05901781616266	0.326999775951431	1.95906113379514	1.00322659730149	1.13072746398046	0.00151053839338396	2.77795304954612	0.538549251024928	2.46794479699727	2.65266111514229	2.9399051599101	0.0067923944259094	0.10022220977653	-10.1043737762818	-0.324368329442315	1.84875150140398	-12.1606837142417	-8.56201308633113	1.31187591830116	2.83519818216071	-0.529589302152335	1.85641903350097	1.51876267050787	3.57832649426204	0.505280156254416	1.15694301890381	-0.514202640902506	1.74469127502804	0.0879150309960335	1.76809979813077	0.355698258895549	0.207537618325655	0.203467469858845	2.44466332551999	0.0822852798082709	0.357789752069899	0.00505855694308724	descent	2	36.1037067895797
737643.506361111	737643.506383102	0	Jaune_06aout2019_calf_new	25.6584511350026	-0.00651528031569856	1.81952440096081	24.7579553721384	26.5581563965259	0.298681790007709	0.879046520160668	-0.416995677866357	1.9120023242429	0.707775840881797	0.996837358509447	0.00842809272297879	2.7007799325009	0.174505200026172	1.48637128213237	2.49258076216904	2.89557850665838	0.0206113637684662	0.0989700452798987	-7.50778274759813	0.281553881646093	1.92258715217152	-8.4581416330012	-6.32873639038075	0.420978489153338	1.24282726012666	-0.280363761819937	1.75301248575905	1.65625399525939	3.43969858209896	2.79342261731957	2.69953658129631	-0.986484241553173	2.63906430703925	1.02335488414803	3.37900760564504	0.565122600413426	0.147313820276927	0.912422152054066	2.95117425246423	0.0616791790752582	0.337246716020486	0.00635233921676676	descent	2	36.1037067895797
737643.506384259	737643.50640625	0	Jaune_06aout2019_calf_new	27.1034953324359	-0.376927448099045	2.07248061614068	26.6312616656336	27.4729933176694	0.0622315843702179	0.507163532010941	0.420280364183652	1.88719100503836	0.386718851392135	0.685167795196125	0.00921665744052801	2.58562824544528	-0.0568717233136345	2.07200126559452	2.5334798216161	2.63290108094406	0.000841591139646147	0.0751789198438972	-4.732459631707	-0.173318191092568	1.80345522138402	-6.16964249599961	-3.48190071881032	0.709074581575873	-3.69010494807807	0.830270371907364	2.4019957243551	4.46655647969529	1.95937458049366	0.646996600614936	1.25529928397622	0.284753183523156	1.69225651895748	0.0341666875079732	2.89201425426897	0.934162301131175	0.121935439836854	0.0514713190876377	1.92756211282217	0.0175338561102904	0.20587653875812	0.00314811597601482	descent	2	36.1037067895797
737643.506407407	737643.506429398	0	Jaune_06aout2019_calf_new	27.7875757054122	0.139116822301368	1.783999899917	27.4966833539993	28.1298235684298	0.0419178556865037	0.339131664657501	-0.700865473542379	2.3732974772901	0.267325012398306	0.381608257638295	0.00115602781755261	2.55707642521658	0.114073866809507	2.4815163666795	2.40826300595154	2.67590398200455	0.00521609576511757	0.0751789198438972	-1.82393358947865	0.350840019192704	1.89089197632446	-3.36399388809863	0.254206414223401	1.29787979743041	-4.82268652683938	-0.983148316226246	2.68623428844692	5.73209737063349	4.46997314844609	0.163068110273196	0.762767944507911	0.372564364483743	1.74077573635069	0.0229832007514209	1.87134872377625	0.404240041434989	0.0872755338432294	0.762381914104282	2.87729000712357	0.0284553599175495	0.198273340134345	0.00225906490696546	descent	2	36.1037067895797
737643.506430555	737643.506452546	0	Jaune_06aout2019_calf_new	28.431392972184	-0.0138307952038952	1.53672300273773	28.2228581738763	28.6179428177746	0.0200593459649642	0.111545614884098	0.496185273278869	1.84335533389752	0.0379812772114763	0.238306733400521	0.00473193131927235	2.57193754223746	-0.116692215136276	1.77562855832704	2.30667667500227	2.8014593902622	0.027211921681966	0.0751789198438972	2.28345655816904	-0.95361384417562	2.7429808982146	0.819180863307779	2.9248952504172	0.421550874875489	-8.03937738703905	0.221577393172251	1.71373335813993	9.56927853940605	6.11782165095599	1.30477228393332	1.84087223226487	-1.13695313413965	3.01263281082542	0.462003528531963	2.34568092918864	0.342982010540197	0.128377769229672	0.975997092246443	2.72786574624884	0.0324236816285382	0.290433510968679	0.00603033491468819	descent	2	36.1037067895797
737643.506453704	737643.506475694	0	Jaune_06aout2019_calf_new	28.4275359586859	0.750538074971866	2.2766809389576	28.2332958204216	28.8004500793432	0.0350535148232491	0.266258546988889	0.252476406098689	1.76374971352715	0.0653333060726841	0.521555568241218	0.0221436808293175	2.90456364583187	0.234820126456619	2.06396729467345	2.75892001830859	3.05279819483417	0.00777038968395977	0.217859111730048	-3.16243679085515	-0.120566281902112	1.73941327223371	-8.09744895643119	1.2515802028664	9.09481163446645	-7.44368049306269	0.617099936951576	2.09486664894087	9.6143142118831	3.51680906883975	3.92449539866114	3.76676098261276	-0.0679316275816375	1.72267308081953	0.502789237740135	6.82664625659624	4.18612078724602	0.186953103585503	0.693049966552125	3.04043205132027	0.0383754687697191	0.405656031801272	0.00825693858787642	descent	2	36.1037067895797
737643.506476852	737643.506498843	0	Jaune_06aout2019_calf_new	29.8115528688946	-0.333501939052986	1.90408283837573	28.9939262359462	30.4197881909429	0.182890514937065	0.768425998293944	-0.826386073793294	2.3756494752378	0.611267626388312	0.837276810323124	0.00543813661425853	2.67313868282617	0.250793494551557	1.72514347446863	2.56288175666479	2.79101637674449	0.00585886316662257	0.216272265150047	-12.4782989246646	0.851499218653994	2.40257182664856	-13.6714009915137	-9.69528364547445	1.68678611605352	5.32788408161453	-0.138854841240927	1.74599520892806	1.39662495841114	11.2364179847243	16.4572645480667	6.87651001741746	-1.0109340699861	2.69582120460993	4.32326089957698	7.87531258166515	1.29228586587179	0.158906408639687	0.94358228598384	3.17012169351053	0.0420633106677683	0.393165626160999	0.00893923825842791	descent	2	36.1037067895797
737643.5065	737643.506521991	0	Jaune_06aout2019_calf_new	31.2232829416299	0.0179744672100842	1.72009736392359	30.5483717459935	31.9206192197631	0.188047620037292	0.744576878352439	-0.33481016442236	1.86094359590296	0.630224130906553	0.828190774853425	0.00397961290886131	2.59488789297695	0.728685107429904	2.30276737308662	2.51938104569032	2.70534326408755	0.00299942346023419	0.199758113886776	-10.4089172238822	0.328210909806101	1.83191470459553	-13.2975910424816	-6.48356902810792	4.80201299937243	12.2920412294276	-1.05912519276044	3.03746619177841	9.99453760657331	13.2206986492438	0.944305307525909	2.58532364945219	0.0653581947044849	1.90161005276971	0.00732027914411715	5.16608425456459	2.43711741664747	0.146633748761641	0.0558212240806019	1.84199018237858	0.0340998609316276	0.252139890521929	0.00436135179220667	descent	2	36.1037067895797
737643.506523148	737643.506545139	0	Jaune_06aout2019_calf_new	32.5282938331808	-0.203304558294672	1.90897886062894	31.9212507448979	32.9987773401587	0.111553493969374	0.4416064772461	-0.0164041913340415	1.75463559714425	0.266762175392603	0.614069963406251	0.0120633561094876	2.57886433261445	0.80656291942141	2.42085329528572	2.50810510706279	2.6855986940418	0.0026027721399807	0.273953022374265	-1.94704736040252	-0.39983180632019	1.86883975691913	-5.97285480155249	0.804394753200919	4.77945236466036	4.44294712417374	0.229755487488742	1.74878915296955	0.396824501913932	9.47792918111685	8.67747866877863	4.64305287009907	-0.855145807793106	2.36022300475372	2.05001060995228	5.78042812642938	1.49049822686271	0.115738334659776	0.400219081515783	2.13730293609007	0.0569224098348151	0.198707795836009	0.00197718185349472	descent	2	36.1037067895797
737643.506546296	737643.506568287	0	Jaune_06aout2019_calf_new	32.9136020579493	0.381971154870254	2.12824456596814	32.7791685732009	33.1042988885013	0.0103129996480667	0.125534204474243	0.257862857992716	1.87568265780719	0.0256747140775264	0.250033351409475	0.00481985530647431	2.98964998879896	-1.28120443485085	3.83280386359539	2.58588352903342	3.19573174651191	0.0278293294913008	0.341178647423999	0.602529438865608	-0.475182969626158	1.73436351806684	-0.103698218628326	1.03327431280161	0.160275080970327	0.455151653689764	0.812136359660299	2.29213657806793	0.249313055470746	1.94586524957048	0.51444824452165	1.41840709698655	-0.541958914347578	1.90886790710694	0.13269064598808	2.16089422246264	0.48116895223258	0.197087330432342	0.544885049642965	3.17007518590264	0.0320443369453985	0.416644390779344	0.00798480125718472	descent	2	36.1037067895797
737643.506569444	737643.506591435	0	Jaune_06aout2019_calf_new	33.15448536306	-0.753045250594726	2.38774461143449	32.9716672293201	33.2591516352388	0.0100483267175564	-0.0300613790288556	0.888744471436142	2.46309590508037	-0.0509341173378505	0.0173393182288036	0.000484216165213908	2.8031812897783	0.273582744762366	2.39464420056049	2.61214757443836	3.03553380818081	0.0124304644261228	0.0318449778348324	-0.124206151978533	0.561190641205548	1.85984359595321	-0.265993027502716	0.111027568456778	0.0171391343183492	2.7158395988094	-0.649316036470546	2.23555675974973	1.89414511268264	3.13903830945007	0.148353939244286	1.32671211815043	0.191495969350815	2.13505772371601	0.127982767075774	2.83186160381236	0.623182830874012	0.168449653596667	0.641637388031688	2.21119123958635	0.0418266551513902	0.348881635022595	0.00911734470595423	descent	2	36.1037067895797
737643.506592593	737643.506614583	0	Jaune_06aout2019_calf_new	33.0772772749318	0.170704990967121	1.56806785097568	32.976488367571	33.2001591514492	0.00553587394867793	0.112248294111947	0.155113281179099	1.72605786977981	-0.0161234492611754	0.260538217960636	0.00812046041481376	2.70859494401312	1.3054911451287	4.00660320493627	2.6050544846925	2.88278459170031	0.00534871664962645	0	-0.33623831717825	-0.338053888527778	1.74963023822153	-0.982663780105714	0.120952896350987	0.138324240188653	-2.3343091265142	0.0845096755225833	1.70613210024193	5.37862200964886	0.971954623746613	4.29308306209042	3.65049199222024	-1.16678722135662	3.3206624905471	2.20308952600948	4.20182996678461	0.353057639939177	0.131199011603253	0.085371827088232	2.04969945384203	0.0210089824472521	0.228634716954867	0.00352537599385901	descent	2	36.1037067895797
737643.506615741	737643.506637731	0	Jaune_06aout2019_calf_new	33.5970150716718	0.24934440488946	1.74128407793625	33.2448287352719	34.0966801243006	0.0817557733776359	0.354026452255747	-1.32318060651097	3.68335221854725	0.305229750945224	0.37090947418178	0.000372179904949311	2.49452515565534	1.07461500715289	3.31904485192712	2.32008295384508	2.82021841925748	0.0183787502825765	0	-1.34601046591678	1.56937926721455	4.65148929559878	-1.39951632123007	-1.17988192711291	0.00362519299962719	-4.77760232097469	0.764667298994818	2.21471320567008	6.08166841821731	1.95414282714308	1.90930673957344	2.64131290169759	-0.174788928485978	1.51689025714075	0.0789395361234759	4.67527452057067	2.71624097223932	0.104188871409897	1.15592111597295	3.17840243411347	0.0412968867041063	0.233302613227045	0.00340963248169783	bottom	2	36.1037067895797
737643.506638889	737643.50666088	0	Jaune_06aout2019_calf_new	34.3139148247993	0.652425606552773	2.32528200678062	34.1853278581419	34.5242334032268	0.00954362098488273	0.3534805662155	0.985063687562549	2.61323412078619	0.332959480436517	0.404369937145711	0.000531690614219298	2.30555448839409	0.727974448860005	2.37907940928754	2.2622360144775	2.37594606834358	0.00113793078982397	0	-1.85680760478677	-0.179714578814188	1.63812411569537	-2.43098611745786	-1.3754410758831	0.128848294402013	1.35243625239876	-0.893887950771688	2.79220329685617	0.570042327475381	2.21054815016503	0.69002540294388	2.44073294098422	-0.227867821360454	1.81908908029638	0.106018485089562	4.36975121869808	1.76885092317269	0.0696843298445103	0.437009025756902	2.63643570590039	0.0219255575842632	0.133358700220465	0.000875817490921698	bottom	2	36.1037067895797
737643.506662037	737643.506684028	0	Jaune_06aout2019_calf_new	35.1045758030918	0.07990045311162	1.77150572827288	34.5697936964329	35.6948082096305	0.126649651153426	0.444630557910509	-0.558998320460962	2.0354408901867	0.406333017966532	0.46625760978862	0.000368373043117327	2.14374038222102	-0.473992491533613	1.60188772627035	1.89174626359786	2.30960404230544	0.0220083529708571	0	-1.86751720415274	0.812145993329393	2.32349007464819	-2.50989944928437	-0.40030920998419	0.480086211639703	-3.74709184190344	0.391400710687849	1.76186106105021	6.42806280306449	0.353746039935415	5.34156080101647	3.40912887854356	-0.758827046038779	2.09025110757352	0.174399899948268	5.04508609372414	2.89678290841608	0.0644467938291899	-0.339505412803687	2.4308714914837	0.0110112017554602	0.110199496017793	0.0007467031728787	bottom	2	36.1037067895797
737643.506685185	737643.506707176	0	Jaune_06aout2019_calf_new	35.8683406204171	-0.60823912663763	2.1834258163276	35.7273040774806	35.9599469662935	0.00458178026743345	0.239646549822604	0.0778052937942676	1.71435679813925	0.0962464893137881	0.393124281956438	0.00916349947511375	1.85151425790883	-0.789980550308144	2.43540382519943	1.72171760352385	1.92327165389472	0.00377465252522713	0.100335030804514	2.1998411386673	-0.086292245475092	1.76826814078322	-0.159934404318677	4.39416761216144	2.06356169923475	-4.0157508951293	0.0185779491891939	1.54363452278293	6.39161388897727	1.58858326830983	2.87477496620214	2.42656444158474	-0.558498739502887	2.03072638399566	0.500982625020346	3.51361945578724	0.931040977999509	0.0340303220710398	0.11205208454473	2.57827257820581	0.0110464691475104	0.0540590215466332	0.000121899253217309	bottom	2	36.1037067895797
737643.506708333	737643.506730324	0	Jaune_06aout2019_calf_new	36.0577858570339	-1.02286955407275	2.81234618269501	35.9602532069016	36.0937778232892	0.00187646161379542	0.0178227182824811	0.29428095804723	2.01084344497806	-0.0357955680490871	0.0852980181596081	0.00129647418344199	1.95189037794415	0.214133279239524	1.94128468900217	1.87368594327267	2.03795667161916	0.00241291015724359	0.100335030804514	6.2093906525736	-0.124133757999085	1.81446075878622	4.59133638454722	7.65748007941133	0.908217205844856	-4.33488597904328	-0.46825842674955	1.8474113296647	8.95759775976195	1.5384850058078	6.27621289194225	3.97057987128029	-0.814654987105786	2.26702471413223	0.0442996425321252	5.73846974319784	3.56708785038104	0.0400701434192154	-0.271477581523854	2.2930764602766	0.00817236387931723	0.0684185427227718	0.000311038100052831	bottom	2	36.1037067895797
737643.506731481	737643.506753472	0	Jaune_06aout2019_calf_new	36.0219296775425	-1.13037768925676	3.09660409479999	35.875007826895	36.0886920843825	0.00401778176312489	-0.107832408469446	-0.0727350356347378	1.74606613403398	-0.178193901389126	-0.041765794194715	0.00189485865304414	1.89440082451128	0.0623930683343083	2.22400314503877	1.83548024752614	1.96373199701949	0.00125090256261129	0.248697000030738	8.76187169488025	-0.27448909033824	1.83956821087307	7.78969120569573	9.51982911842629	0.299496797580065	-11.7319703467348	1.14213919947145	3.21157557243669	12.5979791113421	9.47964474836837	0.870074950888126	2.32438549365506	0.246420412727233	2.05935380076418	0.0903151519852635	4.94869642829441	2.07917758242944	0.0516175089405254	0.336839265510229	2.45800661326747	0.0209882756637828	0.0992669298860995	0.000477729636628462	bottom	2	36.1037067895797
737643.50675463	737643.50677662	0	Jaune_06aout2019_calf_new	35.6107294739268	1.05177661858738	4.10990466903417	35.525427880393	35.7668794207565	0.00364876414590265	-0.227366509359355	1.09021078108974	2.99002593622178	-0.238558450292381	-0.19882231523113	0.000150394087045817	2.20967484223333	-0.0895885056416754	1.33969087495476	1.96614769660626	2.47262707629139	0.0398736853455379	0.362120987835828	9.38917237264442	-1.04928296281993	2.801754460611	8.51930895030571	9.71037048430918	0.145758663445743	-7.29328166015283	-0.0786881728074846	1.7387691499871	10.6301092895815	4.17264451223735	4.30975260088594	3.74805625685416	-0.859536382614839	2.5505795293191	2.89036484993329	4.14977659006279	0.156513563386078	0.0573333900185746	-0.11468602424418	1.70294741072179	0.020931089334805	0.0944949408839021	0.000552200423189477	bottom	2	36.1037067895797
737643.506777778	737643.506799768	0	Jaune_06aout2019_calf_new	35.2231583660819	0.102620736920176	1.57999238527285	35.0312099951682	35.4323953870129	0.0175033665806953	-0.145280315901445	0.0986890629906133	1.71615026642638	-0.214192979794375	-0.0698725195742564	0.00220174046284918	2.27478035228503	0.472696445277616	1.98967392058955	2.04343084341397	2.6467432431713	0.0370052353946348	0.253009885110328	5.62960579070397	0.0594835118593888	1.71359911284231	3.50161588011811	7.8828302619241	2.02240190565173	-1.92415758287789	-0.520824531531629	2.04934157837985	3.35388369211466	1.02437818064242	0.53997136836254	1.31959390846881	0.272304694080196	1.85987711944962	0.457635237716252	2.40979752985208	0.377261650947372	0.0530551839386539	0.817843258337329	3.0035847003849	0.0124384570811886	0.116482177612542	0.000893344507644875	bottom	2	36.1037067895797
737643.506800926	737643.506822917	0	Jaune_06aout2019_calf_new	35.0841273422779	0.0300475958644681	1.44266560195144	35.013979821432	35.1520662606287	0.00290556522123533	-0.0421663202905316	-0.932587419957237	2.81317228203791	-0.0739947732572122	-0.0281033236026563	0.000191804862506138	2.47138935608738	-0.373581019176388	1.55994142644397	2.15192655281326	2.69193183214704	0.0391444040156131	0.17508891063417	3.09590092107302	0.806396418395556	2.3190670058673	2.74174309750217	3.82334677388862	0.123799187147331	-0.951132455246773	-0.767507555051139	2.18744846936413	1.15649827531828	0.850924144230852	0.0103973658476687	0.204565971927486	-0.65177999249992	2.13207686554388	0.000980854242235796	0.312149211049608	0.00982338177176052	0.0856877739767025	0.051156351565162	1.86537208810126	0.0303929572923456	0.143160943390599	0.00123034870799268	bottom	2	36.1037067895797
737643.506824074	737643.506846065	0	Jaune_06aout2019_calf_new	34.9159833161521	0.129614588730794	1.59966800291609	34.7543781050317	35.1222187387964	0.0149365757978622	-0.112809872906942	0.661924673775152	2.27890168648074	-0.129284061040693	-0.0807061366625185	0.000224017921565825	2.44396933935744	-0.187970303946786	1.57696513775296	2.16891788557747	2.65089641024378	0.0284217426754771	0	3.56556678002	-1.00738794553742	2.67190172046778	2.0386406577429	4.16411399165443	0.462725723883911	-0.994211656216902	1.04222323622755	2.76392309459049	1.23769962808746	0.334347477763543	0.0833134671682625	0.542054940533865	0.328029727822484	1.6388975061662	0.00181911087917728	1.24253038099542	0.178284011027443	0.106100395952061	0.552858323040658	2.27609697450643	0.0455561172821311	0.201430278072292	0.00190053253636036	bottom	2	36.1037067895797
737643.506847222	737643.506869213	0	Jaune_06aout2019_calf_new	34.7906316471569	0.418318063279058	1.49789563400743	34.7442470366531	34.8636459614822	0.00177240217344752	0.0377077519213257	0.0468909352810995	1.70670205339978	-0.0866270966752271	0.167859811523238	0.00676145684156115	2.45674662449216	0.0241279304797797	1.82501747143573	2.20089454611127	2.70181873412689	0.0274900801165994	0	0.149690605436158	0.950701082000227	2.60633320748729	-0.545562790684781	1.77527294906768	0.540970576559808	0.63809145636221	-0.817626117768278	2.417621993354	0.210094439664001	1.04656572210561	0.158800782155198	0.933885760274104	-0.393997260326978	2.18006581498451	0.0588639515827511	1.73764064229475	0.212261948804047	0.0761150257335705	1.39217980615336	4.51065435721504	0.0163094672688696	0.202131484683435	0.0020266840551602	bottom	2	36.1037067895797
737643.50687037	737643.506892361	0	Jaune_06aout2019_calf_new	35.0876102352518	0.197079683922795	2.30316797281698	34.8954739661375	35.2938379597958	0.0107492354767555	0.224294751117381	-1.15637099247082	3.28539150865029	0.179022580481341	0.241564569339451	0.000343529822648587	2.16081275792772	0.386587254553613	1.83456323062981	2.10538808144184	2.2287760226499	0.00147656000701925	0	3.24299658284516	0.0933226019275424	1.70212616103698	0.195443655359353	6.57634389123421	4.32234740114064	-2.52853754867589	-0.179777674702181	1.72019294669956	6.0393063755099	0.435454363327018	4.47084826784827	3.5904653292431	-0.976938191714356	2.80212003623792	2.03784685961785	4.2604707603816	0.46566332077144	0.0712114733714776	0.208017253914315	2.17438916951544	0.0145080360065854	0.142272916538104	0.00128925687485446	bottom	2	36.1037067895797
737643.506893518	737643.506915509	0	Jaune_06aout2019_calf_new	35.483287194155	-0.31893185862586	1.58466041778267	35.3212711935415	35.597518026602	0.0105081287604533	0.125943872273861	0.0394262533724427	1.70060646771204	0.0478235369074076	0.206994996511618	0.00267595179550958	2.09032267743169	0.334428139695032	1.5401041838541	1.98519629498209	2.21971713331224	0.00761105741923656	0	8.02100154389631	-0.688807132367691	2.33629139144476	7.1685937474933	8.44437263584845	0.151711337936894	-7.46119354574424	0.573967065193547	2.05546759404164	8.01287314929764	6.47104496800495	0.243788053359489	1.63952433593131	-0.278872233353974	1.82198603495332	0.123316267664083	2.90857123268542	0.758709873347194	0.0615082873957684	1.17384579257758	4.06509771974643	0.0217112461319915	0.140602485842086	0.000878291735346132	bottom	2	36.1037067895797
737643.506916667	737643.506938657	0	Jaune_06aout2019_calf_new	35.5825476279286	-0.22357573326077	1.50842361613317	35.5616589803751	35.6010001548437	0.000213290241548264	0.0312357016036256	0.963096343790154	2.72660128554157	0.0202857458703256	0.0565124100144771	0.000128194084964215	1.97455164738454	0.411478928986885	2.34903856174653	1.87286456295463	2.10103058104644	0.00432456321287931	0	4.84225409548181	0.131180220705388	1.76566559127289	3.06766634546076	6.82579849514615	1.43949220294465	-4.14214442695562	-0.884081676883454	2.41932995518093	5.65835492058468	3.50798607898284	0.506611651493859	1.27954763849804	0.213379951155861	1.52428349933221	0.0543020975187603	2.69184244677233	0.871358788945456	0.0406992173559587	-0.0792303378492887	1.71578333471583	0.017346328173344	0.0632110617093476	0.000226639369509404	bottom	2	36.1037067895797
737643.506939815	737643.506961806	0	Jaune_06aout2019_calf_new	35.7481581830142	-0.137685046725085	1.65498204312549	35.5702282237085	35.9005057558899	0.0146097959419554	0.0962897356255929	-1.08114265826624	2.85803035022844	0.0713800764888971	0.105712193615884	0.000117560324101934	1.97089565183791	0.0505002945738077	1.33267517169205	1.82257317731966	2.11974778503124	0.0126399510576763	0	0.966476819961256	-0.257258126689203	1.88283261567142	-1.02175197744208	2.57799058627223	1.24089095330812	-3.60578552638994	1.2819551464193	3.40138323294109	4.09990862052191	2.12133770021329	0.362240660695438	1.38727663451318	0.627047715253309	1.96916716959419	0.0485023164621319	3.55787562462326	1.31143058356707	0.0509938709157651	1.62584858239762	5.46716607899995	0.0228944546386264	0.119436886332179	0.000529423710649898	bottom	2	36.1037067895797
737643.506962963	737643.506984954	0	Jaune_06aout2019_calf_new	35.8898331349264	0.260096633904584	2.22235647865608	35.8307825826551	35.9541588648436	0.00139516174301361	0.0802350085030251	0.441788140565673	1.87678915973813	0.0689426898029553	0.0970527834238188	8.37964720749339e-05	2.03214020277274	-0.397436130474347	1.99313121983968	1.96927434199393	2.10056832584338	0.0015890000738089	0	-3.61396110384495	0.623589289463898	2.00114376618607	-4.66884010773206	-1.58047395086183	1.09302293199804	2.32589858005014	-0.155618912780657	1.73291250638073	1.38717617122669	5.54838255094026	5.03140422275824	3.77032570880034	-0.885032677065296	2.44230117672851	2.28060124553688	4.44209338256823	0.488550262288274	0.0468769139389409	-0.249659598488727	1.81262527154377	0.0116437751890448	0.0729302490476153	0.000370666119774251	bottom	2	36.1037067895797
737643.506986111	737643.507008102	0	Jaune_06aout2019_calf_new	36.0452812946204	-0.853671789542044	3.12330872142716	35.9611095363445	36.0904996559782	0.00150837539513633	0.0508270355700939	-0.72975961239247	2.27214314067836	0.0168786845780642	0.0683278786711369	0.00026369622902638	2.17457807869339	-1.2811891719712	4.25926060443115	1.97824083770879	2.26311472256302	0.00492271249761095	0	-1.06462566411948	0.332102671846029	1.79536711885993	-4.45282905493349	3.61757698804812	6.93300815157687	7.00150979924578	-0.225703860210743	2.14827450814048	5.77644267549394	8.04537142923931	0.414246308301786	1.21166767863946	0.861679870800992	2.83971367899138	0.832834666806719	2.05436345107387	0.125170331622324	0.0419745575877941	0.0981731347618742	2.36327875932664	0.00815713055277992	0.0885257842020124	0.000463660869647356	bottom	2	36.1037067895797
737643.507009259	737643.50703125	0	Jaune_06aout2019_calf_new	36.0703508463808	-0.49461304212145	1.81952511913961	36.0230188581982	36.1037067895797	0.000831295793254991	-0.0383493555124873	0.441438366748312	1.83223214859571	-0.0692922717711159	0.0112033870116598	0.000731340299702627	1.86958380269381	0.528148662147169	2.39797256149555	1.80959447117129	1.96479031651518	0.00170246140791363	0	7.13940676059343	-0.958398589458225	2.57842546885764	4.14330831252656	8.33273766295902	1.82594905140582	9.94570818474749	-0.250664920979321	1.67054579320832	8.19977803277286	11.2540706721383	1.08516785077401	1.53317989961523	-1.0963894316471	2.84828253508495	0.12067159865034	2.10627470744048	0.419719613302247	0.0343957087614772	0.076897959222309	1.3416110328876	0.0144338456374163	0.0581218057592669	0.000240268479754161	bottom	2	36.1037067895797
737643.507032407	737643.507054398	0	Jaune_06aout2019_calf_new	35.9566804413757	0.907671040869825	3.04443149844621	35.9282271179192	36.0222055806057	0.000711942663994567	-0.039293244367203	0.215345115509474	1.64815670382835	-0.0688907735328765	-0.00215605935190052	0.000520476261839382	1.85875678587711	-0.145329133397689	2.1650407173308	1.75156311087976	1.94152608152548	0.00315619155603445	0	5.79327132692582	0.159452746999213	1.65878461189597	4.04573494522064	7.84575835141491	1.62689130391114	9.07607382453507	-0.507299940879077	1.93231351676811	5.48785372250831	11.2420035122733	3.59676090187238	3.28698615701056	-0.49221751423134	1.86081497450278	0.465393396793307	4.94203148326941	2.32133853245613	0.033482404792623	0.39946835246675	1.9345404912965	0.0170541826815644	0.0528628167536237	0.000137743896253161	bottom	2	36.1037067895797
737643.507055555	737643.507077546	0	Jaune_06aout2019_calf_new	35.9098953081002	0.663039713957134	1.89348320273474	35.8980779888263	35.9315007679457	0.0001663961616854	-0.0300053769707265	-0.806258015820213	2.32107022345992	-0.10792959405028	0.00455519107868624	0.0013688634993243	1.76497627874636	-0.62247298522964	2.04724906441332	1.65588683126057	1.83501197763642	0.00299947805476999	0	5.23687696640309	0.535951351041864	1.93703594093197	3.94225117249343	7.51313678916522	1.4334960685937	2.04881888426946	1.011888618805	2.81953373876368	1.01957819397013	4.51361387312958	1.16808362415294	2.57485420755711	-0.150354054742648	1.80083824039118	0.185700684824711	4.70423210293892	2.0454983819365	0.0288401154088843	0.897240434385384	3.10856941435741	0.008336167734714	0.0624416930063277	0.000189971809203367	bottom	2	36.1037067895797
737643.507078704	737643.507100694	0	Jaune_06aout2019_calf_new	35.6663838491964	-0.110316276075919	1.65786538821244	35.406254774125	35.8994750189404	0.0270929393255739	-0.259914392297859	0.317620616076218	1.80018521482829	-0.341219605005031	-0.149799141540219	0.00390605914707669	1.71310359044145	0.484607756930143	1.62298821059207	1.57019234191829	1.91703651070988	0.0171308379682652	0	9.95618891288032	-0.945679647484208	2.55378749193204	8.42467870388447	10.5902304186502	0.492891703055717	9.26191369494082	0.0619233324941448	1.71464834662147	3.34540503600937	15.5278159174002	15.6282950266834	7.11128610997898	-0.731311936248647	2.43059711838963	5.42206053063076	7.9293920256152	0.58679540760598	0.0291426501578671	1.32759196026723	4.14996470244205	0.00844734833389054	0.0731157634127736	0.000271335845076869	bottom	2	36.1037067895797
737643.507101852	737643.507123842	0	Jaune_06aout2019_calf_new	35.0131054224376	0.139719819549005	1.75563241747968	34.7992884125466	35.2714097514495	0.0251264008766231	-0.295086837834242	0.577449468121325	2.01288942045093	-0.347753978666027	-0.200327875304458	0.00238999015908738	1.76061568506247	-0.810298263711067	2.63419901908319	1.69315940344057	1.79651252044867	0.000893297416152931	0	7.19393951229632	-0.184431177389974	1.75765313160343	4.02957251300802	9.86277785651754	3.54519863878283	18.2458515161561	-0.774843497043463	2.54048455735591	16.2722382512995	19.1744633198011	0.770347960892123	3.02776155233407	0.0234375949881281	1.93323716699962	0.067754044351367	6.10361077879138	3.20159814712039	0.0281329959777328	-0.139151247512608	2.67734051857933	0.00343524459962314	0.0540701339892133	0.00017312319604951	bottom	2	36.1037067895797
737643.507125	737643.507146991	0	Jaune_06aout2019_calf_new	34.6985182848336	0.360980452804165	1.58379081247096	34.6629790329034	34.7383560915393	0.000810432889056053	-0.0247667174166895	-0.232481026194011	1.78936878841691	-0.1539823993954	0.0796663335650214	0.00558736068599482	1.7142222905274	-0.332575162055373	1.76442458408682	1.64003745642109	1.77352278408353	0.00184893389183956	0	1.00938574030103	0.89748096946908	2.46911661718926	0.212677937820678	2.93239267668243	0.787329347615009	6.91083265529198	0.0118235254635713	1.73696972930907	0.416115537778572	14.3083970080348	22.1638864902969	8.11027605189525	-0.696644234029414	2.33209140845416	6.85011952787646	8.73709857051946	0.33570518653823	0.0231578437156194	-0.150657538577911	1.97774162875472	0.00777266328373276	0.0370738035279254	7.2427616503337e-05	bottom	2	36.1037067895797
737643.507148148	737643.507170139	0	Jaune_06aout2019_calf_new	34.7969934916275	0.930294239417634	2.93505323291593	34.7228123707915	34.9547868172262	0.00449502995686889	0.0970862707586749	-0.889043702234017	2.77772921609285	0.0660342992730326	0.110801795983096	0.000177578756017217	1.67375119176123	-0.831694810601438	3.19269512154062	1.59731365347273	1.7223357123348	0.00118188970008551	0	2.19063045942453	0.173740731697083	1.73557461203402	0.440505169731853	4.27150302071163	1.53403497415138	-4.82428732831956	0.947639771859232	2.57789331836882	6.29937208890003	1.10112749056622	2.80543299756888	2.79977400884412	0.377718250425392	1.75263652671577	0.0735706209861052	6.49258311077435	4.41762843507273	0.0272725470108694	0.400279006847417	1.71546379990941	0.014226304706391	0.0463008813479345	9.96375817560761e-05	bottom	2	36.1037067895797
737643.507171296	737643.507193287	0	Jaune_06aout2019_calf_new	34.9034209756798	-0.0345861523266031	1.39510620550382	34.8006559165753	34.9920956827359	0.00530556762695059	-0.0206916208969999	0.00571412342696254	1.7459154700103	-0.0999222750908347	0.0588291385865277	0.00253992678669664	1.61782568135591	-0.267949021349978	1.94201735159271	1.46737340807214	1.72476156637966	0.00642928454022232	0.131583104531754	6.3098378010584	-0.145853641713656	1.80228586942216	4.48981924788946	7.89944171491533	1.14087714251176	-3.55358115056912	-0.0407169990463239	1.6563150566009	5.89806866954561	1.28811169305738	2.32528432265205	2.3763576654649	-0.609842276191386	2.15246794843459	1.42758354441581	2.88167801991505	0.206527897480962	0.0373400252656942	0.440061904421834	2.47627438672963	0.00834297264849192	0.0722909761294751	0.000273815740424405	bottom	2	36.1037067895797
737643.507194444	737643.507216435	0	Jaune_06aout2019_calf_new	34.7382470946608	-0.676932599076457	1.96735159427856	34.6136705748988	34.8131731163984	0.00487808106470535	-0.14029989718008	0.930784561841164	2.79209681927567	-0.154852335754557	-0.107160090919532	0.000209061657059249	1.78563123347557	0.0407180031747496	2.47764563097894	1.68359449975869	1.87761073675408	0.00309487462736838	0.118721598073763	7.88829669443115	-1.31642738094023	3.55206046071096	6.19490991629162	8.44690634329443	0.454440905712817	-0.902880871011963	-0.400091474417681	1.77977129765507	1.1815687058576	0.715600740441115	0.0250387297870928	0.493069351707172	0.853999601318141	3.82261818718112	0.0611021402777444	1.21585210766311	0.0806980866168215	0.034913092360866	1.10736075563205	3.83170811604783	0.0166338591681275	0.0840381576291861	0.000321504214837593	bottom	2	36.1037067895797
737643.507217593	737643.507239583	0	Jaune_06aout2019_calf_new	34.5595370054911	0.602914194361692	1.93844151561723	34.53012203069	34.5939296633005	0.000404333083012756	0.0354975295039034	0.219318183841923	1.77212988582628	-0.107460626940492	0.209971739766055	0.0104867671281537	1.97626568130653	0.61775357220302	2.45195443974726	1.84572743159352	2.17566095569955	0.00962809166665025	0	-0.764202506405576	-0.00601300494346558	1.71307936627878	-6.30925252699613	4.7634733300435	12.8837826520407	-1.19007827531222	0.18756231586194	1.38965187703587	1.31431372264811	1.044705361335	0.0113259323819744	0.180509461942202	-0.146350551205768	1.74009630172641	0.0189714902283675	0.317118787324836	0.0101137935836173	0.0368795466501355	0.148803776111879	2.26132711759059	0.00790132818334599	0.0686422354466922	0.000320972000798732	bottom	2	36.1037067895797
737643.507240741	737643.507262731	0	Jaune_06aout2019_calf_new	34.9562477210872	0.165884314246129	1.79126029099089	34.6044923845476	35.358752855254	0.0584958564018622	0.353343092278825	-1.07450948193647	3.06311900530463	0.271370034531533	0.386540357547447	0.00121089838239793	2.08258301538613	0.170316765161169	1.88706427161992	1.85410016716164	2.29137262630832	0.0187280229436241	0	-7.59295081068256	1.08317416774331	2.97785297618125	-8.71388454387421	-4.76791795143594	1.48105462441023	-1.62118824031477	0.464747698602412	1.84412845953168	1.93390532422931	1.13694198898625	0.0737711680142031	0.736884748676867	1.15257049166724	4.85566956608436	0.0255276122216904	1.9438055319374	0.18782945920713	0.0484445172762522	0.513139181908685	2.28086034580302	0.0180908708746843	0.091109407620061	0.000468747073259341	bottom	2	36.1037067895797
737643.507263889	737643.50728588	0	Jaune_06aout2019_calf_new	35.5782574760817	-1.33774971963956	3.57500826548098	35.4576501157708	35.6249295239823	0.00255367644073205	0.105162279400847	0.0393725452852925	1.70877168991962	-0.08315934278812	0.299990480786078	0.0153863498799385	1.89932394585021	0.211633930185233	1.75532365649202	1.79186194644077	2.03495527757203	0.00530944825747786	0	2.44576833304482	-0.396374334810064	1.84959903014094	-2.81330520927158	6.04438887275646	8.34247416234411	5.86564487493349	0.412504296393407	1.89698876122764	0.851411756784861	15.7002308069965	28.2063921135314	9.43226852396038	-0.292165308316555	1.73473548332508	3.6647234396663	13.6966763174333	11.2028331360813	0.0428552832899018	0.381167572111361	2.95309817240251	0.0182015271837035	0.0745375315530366	0.000198500207618487	bottom	2	36.1037067895797
737643.507287037	737643.507309028	0	Jaune_06aout2019_calf_new	35.382488750415	0.0583065732150404	1.57122221580669	35.2632878529128	35.5246428399514	0.00946860719438464	-0.166940151807638	1.23655644249277	3.25934286451376	-0.188881121073045	-0.0987257897812949	0.000775804878136155	1.91155940679078	0.647719404138169	2.31928564448028	1.80553012468574	2.06840731261688	0.00704845846177604	0	5.35913583150261	-0.47199754707317	1.78315132021258	3.81939053229255	6.27155838808094	0.72334469309746	28.0476185843988	-0.433113643583992	1.86967411177018	17.0698984387399	35.1712882998101	35.1189305247399	9.09964049389366	-0.531183634793828	1.94071342601796	0.978911267171157	13.7650014968834	18.0691337387828	0.0346360407235448	1.08156315041225	3.6889442845137	0.0092359854417052	0.0843625743463872	0.000368507471042549	bottom	2	36.1037067895797
737643.507310185	737643.507332176	0	Jaune_06aout2019_calf_new	35.1086240666126	-0.260511835233053	1.84073869864906	34.9463461823684	35.2492679224885	0.00925817772997627	-0.158067071347204	0.110174504018528	1.92319865529938	-0.180174038257317	-0.133361030031817	0.000196915162301956	1.66875871538099	1.05147570300866	3.14203033692821	1.60580082734823	1.77486782505413	0.0021179079940983	0	2.68755695458552	0.0721123306241868	2.06720333579833	1.75251782561192	3.66419083547466	0.299925916860347	30.1145862042612	-0.538911621738668	1.95979261424951	21.0523920943246	35.2691794265272	22.1744146924315	7.72475451837227	-0.523988644369182	1.97558999017116	0.0785381091574411	12.3272170454197	15.7526796960563	0.0328744158369709	1.3264232656208	5.15698383659573	0.0137476345557121	0.0800187099031356	0.000243462949477482	bottom	2	36.1037067895797
737643.507333333	737643.507355324	0	Jaune_06aout2019_calf_new	34.8232433924032	1.47819045137801	3.78658116946903	34.7907203512581	34.9427696706808	0.00215156435627867	-0.0610268160428375	0.369485500879557	1.8849559160569	-0.129472335907795	0.0345189921920518	0.00269639232857842	1.70417131991199	-0.0985509877404802	2.63060092991385	1.60469443965105	1.77555941753991	0.0021298979338707	0	-0.818245255112127	-0.242090261663464	1.78412316593686	-3.83604345403067	1.60106260650942	3.02574170422047	8.9319328625229	0.190742859760968	1.78641890207908	0.227326854178926	19.8196703897827	40.343475978414	10.3538986677549	-0.565251046504791	1.99697677660853	6.6080009154816	12.4229764343136	3.68932576209455	0.0271578917571093	0.602977087290209	2.35859942073785	0.010043759851372	0.0573339097868247	0.000202739147180271	bottom	2	36.1037067895797
737643.507356481	737643.507378472	0	Jaune_06aout2019_calf_new	34.9289949581835	0.0889410589189114	1.83367250186698	34.8043720979223	35.0546331593147	0.00626214506606021	0.157890023990873	-0.154625323417685	1.76437746959582	0.0471684267114186	0.253946544651957	0.00435879189408701	1.69370633453474	-0.122993124603884	1.99735868956305	1.53808247219068	1.81901888651041	0.00689707788851955	0	-6.25048349524367	0.720224391750147	2.1734247255062	-7.24476032141351	-4.17193669133799	1.04037783697728	-3.29280552342864	0.963805739928954	2.97732629303207	4.30427269697054	0.888126945727086	1.01175682316453	3.00983435380297	-0.00304567257273063	1.89366090043187	0.00124022447976947	6.06649366946218	3.2018246910392	0.0271145635095138	0.961299899940832	2.83431822198465	0.00722467331923166	0.0678029695570081	0.000291784121284604	bottom	2	36.1037067895797
737643.50737963	737643.50740162	0	Jaune_06aout2019_calf_new	35.3965473310558	-0.624132471201552	2.01610590235954	35.1572237572579	35.556422253452	0.017833227349505	0.270860412128685	-1.19197245814144	3.23785199068413	0.221062547210147	0.289043386692605	0.00042844086138163	1.62449422419764	0.316757693838113	1.73694875580533	1.58286464681107	1.67420989348435	0.000928765321127892	0	-3.92251836288616	0.40054803837783	1.90143671497268	-6.83191139720557	0.275948182427607	5.18915946546874	6.63542767373373	0.149213562574066	1.76611678324355	0.819465299714781	15.1706716829321	26.1880481774617	9.45894172325928	-0.910522071115183	2.48967051893338	6.72490308907096	10.5891620578112	1.59804856623668	0.0268221311154395	0.65541002824502	2.46116628472032	0.00521210541825919	0.0619548308748885	0.000254922837586364	bottom	2	36.1037067895797
737643.507402778	737643.507424768	0	Jaune_06aout2019_calf_new	35.7779170415725	-0.555151688959237	1.86572800799404	35.7372792049773	35.8109240973927	0.000694687094069305	0.0302139224771943	-0.0224142512218118	1.73132340497753	-0.123114359787246	0.180580555984068	0.00954685389204531	1.55519384399335	0.152342178651673	1.4183901077289	1.48334673513967	1.63707869486874	0.00272192549143983	0	7.64361151755282	-0.206584938703672	1.76597372696934	2.23907055134878	12.1012695215501	10.1402517283434	24.9107440395244	-0.382292848012555	1.88379964417709	18.2278367410652	29.6104908746741	13.3518811916847	6.45299437749381	-0.234327111594241	1.80140686196506	2.32735745879981	9.78022395707432	5.68354372050337	0.0213733144652066	0.0747859137888256	1.86425806070834	0.00555202689699165	0.0383502536946629	0.000102663230818771	bottom	2	36.1037067895797
737643.507425926	737643.507447917	0	Jaune_06aout2019_calf_new	35.5128035150696	0.119396029865834	1.59906376544675	35.3161339998785	35.7133059738918	0.0188824786483201	-0.206784553480457	0.700796444333042	2.37141919545038	-0.226824389071393	-0.165987288020914	0.000342331387123934	1.42928445388255	-0.420921863003574	2.02121743723649	1.36184509017148	1.48055706214326	0.0014499090843831	0	11.6168138131353	-0.778951240130329	2.23396381304271	8.37039029781894	13.1046943716618	2.47677218378895	27.8189080768212	-0.747257556426511	2.24466746897133	22.710839185133	30.2131232754843	6.06900961121105	4.45379277271413	-0.0188091880315877	1.66194349601096	0.0712553524694604	8.8843059541349	8.52365810182776	0.0232852313055847	0.66206987121776	3.12230539530333	0.00820962537651827	0.042741769831831	7.33699081023166e-05	bottom	2	36.1037067895797
737643.507449074	737643.507471065	0	Jaune_06aout2019_calf_new	35.1941523892425	1.06347240441101	2.73934423143015	35.1466343436437	35.3134437985695	0.00307975839164029	-0.076914983250787	-0.298776846138253	1.76253425040727	-0.172031369842763	-0.005618483578658	0.0029758487763049	1.48993884280965	0.45546384833401	1.92718737934958	1.38123622824566	1.62059673943768	0.00615373835872413	0	4.24526572687517	0.658444779104188	2.08727723830061	2.4220707888095	7.85915143713081	3.26744134394825	12.3443028029169	0.0534351675855989	1.73407359901755	3.32448460372483	21.8224085897195	34.8936556533764	9.61629006954363	-1.05847195295751	3.0990254045737	7.34656153092542	10.5342685223623	0.889644317230784	0.0198339028163851	0.640297413959734	2.98560423313071	0.00440463367904788	0.0429899863030831	9.19702195171476e-05	bottom	2	36.1037067895797
737643.507472222	737643.507494213	0	Jaune_06aout2019_calf_new	35.1956698664357	-1.44718736669136	4.05805569109048	35.1366105391085	35.2143740570288	0.000513880695220033	-0.0120404248486522	-0.568309650913742	1.88653488173899	-0.0350869548090343	0.000750090019997631	0.000150029788662912	1.42295752629461	1.92838328190152	5.6971830774698	1.33978146362586	1.68561747127229	0.00844998225347676	0.0450406973612229	4.43322518440996	0.215688788884057	1.73319647286484	2.51532533171937	6.83640331749704	1.99147945409637	-0.938940545607196	1.11786338559299	2.9549688326544	2.17771833628689	2.58982845063229	2.24643705706137	2.62166182132807	0.619092889851329	2.00346078464008	0.092215049730107	6.84079626460315	4.75225444440266	0.036490262017018	0.507055134552015	2.15658483024005	0.0145852064792626	0.0616924410488673	0.000207323661973968	bottom	2	36.1037067895797
737643.50749537	737643.507517361	0	Jaune_06aout2019_calf_new	35.030650631261	0.10389638138269	1.48115763146419	34.9422864210365	35.1286371116118	0.00436985174207702	-0.0630978727647637	-0.362874037735734	1.99723089813564	-0.0969458758383271	-0.0376993161921392	0.000324072435633815	1.61419370592193	-0.122260823710679	1.49627867829254	1.45175428926674	1.74697968864702	0.0102890665656108	0.581335681216071	9.5147944430589	0.0620859783944865	1.7931232121565	7.09753605955467	12.0477982813038	2.40305140395353	-0.0805034464692901	-0.030663337190853	1.73742030620833	1.70194148054992	1.51717322612002	1.06017451908508	1.77828572316794	-0.320531864151094	1.81584895408272	1.53903023480959	1.93532676169627	0.0160500783681634	0.0747935070587007	0.89574033400108	3.51619842018443	0.0124932833958546	0.191238223229256	0.00199708854551653	bottom	2	36.1037067895797
737643.507518518	737643.507540509	0	Jaune_06aout2019_calf_new	34.9370203334631	-0.474418199579855	1.49997611769114	34.7633073724015	35.0492751165059	0.0134405775322766	-0.154625091505407	0.542484662435684	1.88833614965169	-0.18053304518919	-0.108135593861809	0.000614421032455926	1.54671626258861	0.177117672290313	1.77546636156354	1.45164493455066	1.65194948613251	0.00435020721136706	0.294314023908797	13.4943014989653	-0.561450455887337	2.0085885743785	12.5070967611616	14.070589608277	0.268918159233426	3.02261257069874	-0.436702659171369	1.83274317042424	1.83440596182865	3.75521001969632	0.42014522300942	1.03573384593549	-0.653635788201198	1.94639938620171	0.1054132449363	1.55758746984721	0.259949097832092	0.0266086144849136	0.199338605074068	2.70979038140575	0.00576503776819557	0.0494816068197838	0.000124910212505039	bottom	2	36.1037067895797
737643.507541667	737643.507563657	0	Jaune_06aout2019_calf_new	34.5286996069675	0.930522334260472	2.33067602305838	34.4697639793739	34.6623532190526	0.0043147324947846	-0.0925047581227269	0.166261009973491	1.70949963271516	-0.168135139255688	-0.00384494501135318	0.00291659792746932	1.5249821813455	-0.0118520358584241	1.72462864882976	1.36499691044068	1.6639380558992	0.00998023409059247	0.251567908822562	6.90237660966129	0.221481656268313	1.71243683977302	3.43538879115748	11.2285859685214	6.69263956469737	1.22228003025309	-0.363585048853458	1.8262470230814	2.06246647007095	3.55074375709281	3.36850780837264	3.35843510559657	-0.646252819687622	2.01631491281231	1.23367732708824	4.44111768305829	1.19718129227437	0.0209816370917371	0.18095449173981	2.44268917502315	0.00420198900502596	0.0390882136770776	8.74775079354571e-05	bottom	2	36.1037067895797
737643.507564815	737643.507586805	0	Jaune_06aout2019_calf_new	34.5765627641425	-1.0468825384865	2.90117375685056	34.503857943271	34.6122536187743	0.00118695051346226	0.0383049697404896	-0.528133958681917	1.94595320734416	0.0210374634708963	0.0491342411058639	9.26810435837414e-05	1.47541356306472	0.122022970361308	1.54141301438725	1.40617312221055	1.55339825900753	0.0026566436669527	0.329929776707568	6.21272364016163	0.443368395239328	1.85323812956374	3.22979720785205	10.9026936021929	6.57702957105102	-5.24236677496416	1.00785426284296	2.68778880480672	5.96429114989153	3.31675024036823	0.742141769105412	1.54057615380145	0.437194454240348	1.70759310930627	0.00294204216630368	3.82589785195767	1.73117502738841	0.0252391504306998	0.484992232630478	2.17248448490189	0.0136829987995234	0.0435135056304809	8.2830897002568e-05	bottom	2	36.1037067895797
737643.507587963	737643.507609954	0	Jaune_06aout2019_calf_new	34.56818519671	-0.437181957959223	1.68131209473797	34.4447974718566	34.6484331091074	0.00531616135393172	-0.013702076770384	1.15245222656194	3.28245363515989	-0.0215732014812091	0.00662563869642503	6.96343900555728e-05	1.59444863952165	-0.235160318196188	2.30312328308791	1.52591640329495	1.65049899791599	0.00138717083855025	0.485512166651275	15.4548066929088	-1.1376534967544	3.0255087600335	12.7210985012547	16.4594918503324	1.34932268880554	-7.62540888444475	-0.838056840098316	2.39674698196674	11.8959286980697	5.76583261079658	3.98765076095028	3.64096850134424	0.118375289739313	1.61625680569818	0.104025729563105	7.76917194942386	7.02522020109937	0.0324721851674925	0.29510919082893	2.81576446486229	0.00868513457946146	0.0656747025442012	0.000210565068449859	bottom	2	36.1037067895797
737643.507611111	737643.507633102	0	Jaune_06aout2019_calf_new	34.5724292383539	-0.702956022514459	1.97002656582668	34.4447974718566	34.641715221561	0.00450206358354567	-0.00373180685590778	-0.961441769552467	3.072209515802	-0.0209960498477829	0.0035810041840073	4.96176011545874e-05	1.59925107452061	-0.400937502852436	2.05081685840418	1.52338749495859	1.65151265972775	0.00159226790708206	0.308608770745025	12.8008921715686	0.0932168128973896	1.70946909854596	10.2171617418992	15.5951620521209	3.02789331790316	-19.2992429160607	0.519820439326671	1.88233713682976	23.0576488616088	12.6728458930121	12.4708503307667	5.3706390944345	-0.496309637555564	1.71785089885804	0.110620185733041	8.33739280217414	8.44757513013865	0.0200144181577977	-0.144116870715921	2.52361927923854	0.00733223464113601	0.0301814127070887	3.62730020410538e-05	bottom	2	36.1037067895797
737643.507634259	737643.50765625	0	Jaune_06aout2019_calf_new	34.4795956936946	0.154917902399885	1.42917854702378	34.3886906823962	34.6036300487514	0.00640243132674387	-0.0757756359391549	0.231230159248773	1.72965010625943	-0.115744089627067	-0.025825166661335	0.000866357117042439	1.53309707320001	-0.912842207133802	3.3529539292043	1.41073461667079	1.60526971341819	0.00258495810475646	0.228355816688194	8.75217345822844	0.22145955058166	1.9378188186154	7.69499826133843	10.0232707603766	0.491708101695236	-13.8798855462743	0.41679085683433	1.87586622382852	22.7011736413365	0.64006451042274	51.0832938617753	11.8820865061288	-0.505189507958806	1.93430309257	3.38176075051672	17.0306388134392	20.0027797778912	0.0268546219766901	-0.0473919320964124	1.97155974245231	0.0079553096997361	0.047729631990488	0.000138413674810261	bottom	2	36.1037067895797
737643.507657407	737643.507679398	0	Jaune_06aout2019_calf_new	34.3129984977335	-1.29195202342922	4.03050091876142	34.1731675845817	34.3751121038002	0.00301816640387914	-0.105694270718177	0.8403469072098	2.36699213074273	-0.120058653586979	-0.072577209737903	0.000240141824597757	1.41722119466761	0.273005682378213	2.01002734344401	1.35988336312121	1.48802537722655	0.00172061736714156	0.0986161290635501	6.60215048442373	0.191246040637027	1.76506386358403	5.77933483524932	7.58644597500392	0.33390435822474	15.9272569786264	-0.180217289286729	1.79603232705966	1.06299937092118	28.5986904072306	75.2324947531795	14.2723974774826	-0.366901851294118	1.77589837491687	10.0910391865588	17.0747126890225	5.4961751153524	0.022901226334857	1.57549373913245	5.62895021606856	0.00831760895002527	0.0577593233642711	0.000129402547803913	bottom	2	36.1037067895797
737643.507680555	737643.507702546	1	Jaune_06aout2019_calf_new	34.1498949714771	0.782209668792246	1.94751784599523	34.1309622259049	34.183482500375	0.000396728680545488	-0.0125536306505437	-0.112294939838753	1.72284554082624	-0.0669913947106013	0.0361502825615572	0.00111400109367389	1.51801518720679	0.268931806966374	2.31103040863441	1.40902600347676	1.64696167550464	0.00460164750222598	0.0986161290635501	5.83564336576388	1.30901142975781	3.50569755528469	5.58037165771997	6.62755632869721	0.0999313011371013	36.3582443102668	-0.301131831844336	1.8988142984306	29.6077943258864	41.5667449487657	13.8041523248548	6.52175132496898	0.393300159608051	1.9275928516021	4.32376894561796	9.62903889556834	2.78725827468367	0.0269368597251307	1.9319669352226	7.37614893247962	0.010538694903072	0.0716563385345141	0.000182989208466878	bottom	2	36.1037067895797
737643.507703704	737643.507725694	1	Jaune_06aout2019_calf_new	34.190398242196	0.616636697887353	2.36221795238953	34.1498706749841	34.2393866220773	0.000811036248251866	0.0159619574732791	-0.802932191091159	2.31856698291077	-0.049754136881647	0.0453640689355233	0.000984915712470887	1.70248696346524	-0.209064762528169	1.83976665708621	1.61618115454463	1.77907429678507	0.00284470148948838	0.0889496573857978	11.2387744620581	0.334368009912167	1.86599296564579	7.34083651051855	16.4878165725132	8.48668279433635	45.7927317233081	-0.117605478708253	1.81569761973194	42.8223747221086	48.4738432271985	3.12723637805446	3.29671171475676	0.362159395638839	2.01478682055917	2.82612581472282	3.93257655609121	0.113186721500987	0.0515702281978223	-0.223427634241865	3.73748022320281	0.0113347661386856	0.0877894092605234	0.00027939631793569	bottom	2	36.1037067895797
737643.507726852	737643.507748842	1	Jaune_06aout2019_calf_new	34.0781777058206	-0.54283756079822	1.95984086643971	33.8699576337442	34.1882454530061	0.0111136812398851	-0.187018521481728	0.366978253810558	1.8108571331201	-0.25603777130567	-0.0876290754509264	0.00309887660139492	1.54443055459582	1.15738367737765	4.36406558863636	1.46666647722686	1.68527833066125	0.00267000898991076	0.0889496573857978	24.4605702707823	-0.393933813266956	1.84268115802586	18.8090193789916	28.2967803622337	9.73296208131825	51.1769158045639	-0.33827917686694	1.85340220539383	49.3068475671071	52.5459483027209	1.08013095559878	1.84117397161021	-0.31800426110854	1.85938149377492	0.750124132846195	2.66689670014296	0.371539198132941	0.0353016085292135	1.57992652343721	4.33955281439792	0.0136094413159736	0.0972031884774203	0.000547690326208775	bottom	2	36.1037067895797
737643.50775	737643.507771991	1	Jaune_06aout2019_calf_new	33.5910518566697	0.311879892112003	1.72023848437458	33.4742363880511	33.7644664628246	0.0107899505189843	-0.172371684849112	0.404332719553806	1.83756280432997	-0.255987146227568	-0.0474792373366593	0.00472138134828018	1.79204480730662	0.123925315025003	1.77720322348597	1.57114375973111	1.99482455953842	0.02039088321408	0.101208670109236	23.8931645673345	-0.413463245401201	1.84646748210168	17.2182999996215	28.3165750231906	13.3664344519898	52.3829035533092	-0.611250771297722	1.9670312922268	51.6481123575762	52.7681586225657	0.146078971610735	0.661634308413156	-0.564403104901997	1.79874509773765	0.0022746934541585	1.01187648794396	0.123388146318248	0.0838554199936617	0.595934310801599	2.22482061173336	0.0374204734677955	0.153047942734781	0.00129000214379388	bottom	2	36.1037067895797
737643.507773148	737643.507795139	1	Jaune_06aout2019_calf_new	33.5147554362915	0.172156187420291	1.51395950514878	33.4306749282061	33.6124987901693	0.00455404206286534	0.0506851139162507	-1.04229162441438	2.87865331236821	-0.0318744816290094	0.0842316282077313	0.00127346273225446	1.81096612059894	-0.299530989253376	2.09975041196749	1.69599106555179	1.90447787676215	0.0038933301191185	0.166590071300908	11.4633258446851	0.974166381360753	2.61634475784973	9.46822639016066	16.3711571008464	4.86363968236606	51.2317996559727	0.576093753827959	2.03824613376949	51.049644177848	51.5544147275594	0.0266961587919261	0.528886288948297	-0.164160716658249	1.80126827339334	0.0435423269154584	0.979609002890166	0.0850668614580544	0.076428855761574	0.723426350297805	2.3422899405547	0.019828881067594	0.172968109893086	0.00221717965840247	bottom	2	36.1037067895797
737643.507796296	737643.507818287	1	Jaune_06aout2019_calf_new	33.5097933843184	-0.922974651854849	3.40533302903485	33.3622154850144	33.6193643229933	0.00448560036476203	-0.120154645980855	-0.0319213094149462	1.6799159750665	-0.286381121417366	0.0411916420858743	0.011472538454169	1.66910875319872	0.290958742865888	1.4546183647317	1.550428774965	1.7948313417887	0.00744762272680137	0.159383182527559	17.2167720413403	0.011332156786994	1.66417680821348	10.8351141904189	23.6687100871326	17.8644180849971	52.8747349403456	0.132338681146395	1.78028775325888	51.6026462060332	54.3157665803187	0.732336726563432	1.43883569031504	-0.77407752424334	2.51748973125439	1.05425195679887	1.64551006344534	0.0307802560349761	0.0430301060754193	0.840267887259868	3.02132655191447	0.0191046431835121	0.0945675764060878	0.00043015058007726	bottom	2	36.1037067895797
737643.507819444	737643.507841435	1	Jaune_06aout2019_calf_new	33.0579144731002	0.213363575420417	1.65705564131212	32.7535696988314	33.3622154850144	0.0425697320256727	-0.298477297568774	1.10916514233456	3.06020044424454	-0.335287807723477	-0.204179123924021	0.00159218752397868	1.65472934660541	0.279243877302196	2.96152134511002	1.45606273864824	1.92203203389723	0.0135956116003577	0.154578590011993	23.3750748585965	-1.03333560022288	2.76547317708328	18.913456352342	25.1424953127688	3.87571010933537	55.9481153985995	-0.0993854323774606	1.75288794420706	54.4803175866633	57.281112105234	0.798465531581607	1.52933479555494	-1.23588530842338	3.24726906989177	1.0494159298366	1.68199558324892	0.039013638753121	0.0516686029584602	1.40099830722498	4.91779275232642	0.0195516999566939	0.141644869416766	0.000948658058792265	bottom	2	36.1037067895797
737643.507842593	737643.507864583	1	Jaune_06aout2019_calf_new	32.6855082003816	0.17212821907549	1.33634411813102	32.5984364280256	32.7736735139062	0.00528528750372455	0.019835876979943	-0.445852858144102	1.85877923027715	-0.140770325842474	0.121719978143809	0.00767964726840214	1.96904459341959	-0.460710692807304	3.49021439260422	1.8561426462571	2.04925613762593	0.00211597739022605	0.127764286511211	9.85719371243146	0.473469499984042	1.89186469726517	5.8893924821261	16.2581665072088	11.8855634787286	57.4453792428491	-1.05480768627644	2.81870750937912	56.6702756922696	57.750586267246	0.116619951330821	0.795393739274545	0.198214669774279	1.69250226855477	0.07307130463961	1.61421605418677	0.26883376110326	0.0697114631259105	0.677486616687295	2.44405487751066	0.0248914265566839	0.155770223596325	0.00140467250007412	bottom	2	36.1037067895797
737643.507865741	737643.507887731	1	Jaune_06aout2019_calf_new	32.8316254121756	-0.505081034871982	1.67392772528881	32.7563494997986	32.8788589186933	0.0020631560129431	-0.0309123232157645	-0.331629004153998	1.79584250650653	-0.230431731395737	0.113804199201405	0.0127934802190206	1.73120407511785	0.689520806640426	2.18537375270939	1.61420979260295	1.93370339449883	0.0116891780296044	0.127764286511211	10.9868165497943	0.289428704509689	1.76125413244552	6.15375595848599	17.4035557322174	13.7688014360844	55.089817769672	0.674266300584669	2.08352677844018	54.5486844734755	56.1756338959476	0.301191942066765	0.944845184275562	-0.130408990389464	1.49053856075134	0.0837293621383958	1.68465193817329	0.348363936175519	0.0442079703135153	0.0585575401708332	2.06499091064598	0.0108765566399808	0.0868254022091601	0.000498097910819425	bottom	2	36.1037067895797
737643.507888889	737643.50791088	1	Jaune_06aout2019_calf_new	32.3323316992323	-0.180654377159198	1.96892009817204	31.8873959534968	32.7180443608338	0.0635368991960827	-0.401394250760425	1.03812957643429	3.06892528434726	-0.441692576925038	-0.30365664623011	0.0016764133208824	1.67802706745693	-0.0692541825235649	2.18020578031621	1.60211652098057	1.74950372188498	0.00159404467830774	0.172155923012957	21.7582319373314	-0.637314524159029	2.19778810164876	19.5763485295827	22.8902250216362	1.07270144498811	55.6322074579326	-0.334240625820205	1.66464200767173	54.7487031895319	56.2309859289529	0.273171651702668	0.811278604064417	-0.759775550262832	2.20667059201183	0.0444039643857713	1.19152536075448	0.140955349539	0.0455737484362154	0.596526114119227	1.9563718004511	0.0115738097609951	0.0979470514571386	0.000720165953339031	bottom	2	36.1037067895797
737643.507912037	737643.507934028	1	Jaune_06aout2019_calf_new	31.6604911095138	0.851296932921578	2.22737202115836	31.5605875934406	31.8753601912635	0.011127746602408	-0.156110277209986	-0.122574727593234	1.67675902868337	-0.366071422040151	0.0295758497884625	0.0170274498929722	1.95267102115395	0.123864733703454	2.24138734653043	1.7819302323801	2.08916038797957	0.00701614818156109	0.173225836060317	13.5096922417878	0.309263116355548	1.73774220292346	9.06722451410488	19.6331652398589	12.4452379058573	54.1504555910084	-0.483173999329264	1.93437383176139	50.9243263664552	56.1718393206515	2.89128411921544	2.8400881633175	-0.370054150901495	1.79091658389897	0.655551190005701	4.32663372438647	1.48726393194966	0.0894827815596349	0.468601270469514	2.72415286333419	0.00669531095785161	0.191334930273148	0.00234508055579099	bottom	2	36.1037067895797
737643.507935185	737643.507957176	1	Jaune_06aout2019_calf_new	31.6450074719493	0.442410420279422	1.52381180751433	31.6021351064251	31.7025811048384	0.00158337030234708	-0.0328590774079918	-0.752712073402737	2.19153955924083	-0.21255588501934	0.0507340410674961	0.00767012875966471	1.77107331052318	0.364543879430853	1.87543239294779	1.65732911878414	1.93750811542581	0.00836902103264382	0.174533826649696	12.76437553289	0.439326812748802	1.82398416571367	9.0096149922631	18.7744758271608	10.8364956907218	46.990705837421	0.38684892498386	1.84913402199369	44.5851913087833	50.4916629940165	3.669825258079	2.98797058698043	-0.513494178556724	1.93236836098229	0.694694887276407	4.3396726916793	1.45482008799429	0.0472628535195906	0.596807053336255	2.17164342710358	0.0229842635758721	0.0854744704210459	0.000383676118907198	bottom	2	36.1037067895797
737643.507958333	737643.507980324	1	Jaune_06aout2019_calf_new	31.1951998513745	-0.132699173832303	1.88601549610775	30.7417947667567	31.6001443122955	0.0678009403727548	-0.404701955320416	0.852486954460969	2.36038913336843	-0.476704115062593	-0.238530372046165	0.00610267303197958	1.84010209968734	0.0454873402161236	1.91620634425074	1.73874654676944	1.93979053495265	0.00388017783512065	0.177903879588374	21.8347639987799	-0.669352217689809	2.29623916684062	19.4378123809005	23.0421082337101	1.21131040348811	45.3559173767699	0.484315271033079	1.80203139499936	44.463152080234	46.8727648470636	0.698244195189905	1.3005725373481	-0.709218687819031	2.0418276931541	0.120979143941939	1.94513783339006	0.403801563897091	0.0507925038483095	0.718650824001131	2.35945918188317	0.0066522534241716	0.113985324347172	0.000905608922389774	bottom	2	36.1037067895797
737643.507981481	737643.508003472	1	Jaune_06aout2019_calf_new	30.3673608081707	0.700549527589431	2.56766687321865	30.1766144992165	30.6870599292328	0.0203601692330225	-0.283640752709093	0.087037120325632	1.68289714812254	-0.448946920076476	-0.103475206018418	0.0128897298969601	1.96300686937651	-0.10744965927674	1.60282320829421	1.83994313192227	2.06917469933378	0.00640412501602287	0.284834001580674	14.3783609444592	0.322167870842937	1.75615352462514	10.4942629440801	19.758373174779	9.51201978396936	46.0593122286851	-1.10876394901929	2.94157884774922	42.526272628803	47.3082025584682	2.280992401955	3.09091961084378	0.530236076006147	1.91095445078987	0.0913339811221123	7.94342187578296	6.61461887138179	0.0829745572157143	1.65705390737197	5.59667658957535	0.0395263461248632	0.217761275460344	0.00194362363625745	bottom	2	36.1037067895797
737643.50800463	737643.50802662	1	Jaune_06aout2019_calf_new	30.1549189461483	-0.467727597965651	2.37489014629343	30.0434722446632	30.2228801067939	0.00290283251438311	-0.0668578529116326	-1.09743111730088	2.99257672331517	-0.158723721301131	-0.0311041931872787	0.00155830728597867	1.8301478551717	0.432638783260685	1.37831350794886	1.67779545442641	2.01718166601499	0.0193452668392163	0.298151965225079	13.7211915178912	0.342942177075525	1.78317917292756	10.4708762030428	18.3097797963903	6.78167254131424	29.1605415822591	-0.175899337490812	1.78919592681368	16.5411507504111	39.9481061902704	55.4612852040765	13.9038036506763	-0.554562516422141	1.98913708963729	9.8791847554377	16.1989113135797	4.37734325917607	0.0799604747243022	0.534232977222874	2.66163759310567	0.0242733104383249	0.181708109639712	0.00189958183166052	bottom	2	36.1037067895797
737643.508027778	737643.508049768	0	Jaune_06aout2019_calf_new	29.6771765082442	-0.331304610453602	1.6852886967478	29.2754687654946	29.9749027281299	0.0612000623931768	-0.42027116393882	0.150624223696357	1.75337602507273	-0.591553149655055	-0.224081019421631	0.0139770074373207	1.8579074346773	0.331902973519092	2.37065690422576	1.74458294629408	1.99977921580469	0.0046521758979041	0.638052111599975	22.2816121614529	-1.08688965584582	2.86657135079767	19.9418343713155	23.1354514656856	1.0401557404028	-0.275571310559409	0.225670003242538	1.80852043345313	10.0646697290655	11.696107508904	47.9460418594584	12.5245097908725	-0.331755127861009	1.81118782948702	7.83340385601011	15.9449580476165	7.00513292455615	0.0642013507426236	0.689112587834774	3.1069574408183	0.0218573243319953	0.138743932264561	0.000925303392298358	bottom	2	36.1037067895797
737643.508050926	737643.508072917	0	Jaune_06aout2019_calf_new	28.5038135337572	0.141358835243485	1.77947819993231	27.8389261825065	29.2004849995854	0.191588172177572	-0.668997209825926	1.40143250857179	3.74297364991114	-0.681316790631271	-0.629032365256807	0.000241980407416005	2.33791399364235	-0.000154298605029485	1.41471573451266	1.91895987038761	2.81896906372092	0.11978272796667	0.567674458769567	22.3469382847856	1.36466750514775	3.9358207917836	21.7537283502993	24.0878570930073	0.440407734903389	-15.5353428056749	0.616604377091933	2.2800130152126	17.5848872903069	12.2323170698363	2.54812631829584	2.92930292617219	0.977415416243641	2.61838773432833	1.6894486901405	6.04065188538186	1.96589332656942	0.0995254764496513	0.485480908592709	2.32136676326625	0.0235667834750067	0.222775774300843	0.00311302768600841	bottom	2	36.1037067895797
737643.508074074	737643.508096065	0	Jaune_06aout2019_calf_new	27.115539167825	-0.125186445312553	1.78785348604157	26.3894868584573	27.7617976213195	0.191280359027922	-0.785730207898797	-0.65239628670709	2.15180741124726	-0.975697143033699	-0.683212587882378	0.00873938562124395	2.08887035818288	0.285547471646244	3.11794941041826	1.90158337341838	2.24582489677092	0.00704318201322383	0.484112151238284	32.657666108455	0.216406589012267	1.7831745269292	24.6113666212303	42.4788898943784	32.4121322837006	-21.8372800225225	-0.392653287191887	1.8831415886449	27.6044838418203	17.7979926295635	9.78627049211265	5.26897683030882	-0.295722176510182	1.65638327825663	2.34985226071902	7.33281580490537	3.02841603243493	0.0633272909235325	-0.367974023390659	2.05861232950525	0.0196756574414843	0.0959315223226061	0.000474518440069324	bottom	2	36.1037067895797
737643.508097222	737643.508119213	0	Jaune_06aout2019_calf_new	25.0836265171118	-0.130052977823206	1.69638881853056	23.7199575021773	26.3197288693228	0.706506568781351	-1.32225797155407	0.0598496663719877	1.74266199587149	-1.62200363717134	-1.00601413213648	0.0384346457863149	2.04600706239034	-0.484952685759318	2.29898838136327	1.91958308821941	2.13016103249567	0.00398465848914051	0.467721470514064	52.2905392363319	-0.339642681608627	1.85644260052127	43.5915481983724	58.6624122860177	22.9500028042011	-32.961183513423	0.888410668931454	2.43245877414441	34.9595595292467	28.3359462901811	4.61893367840655	3.97362904793217	-0.0879967909531883	1.75193302878619	0.0808399433162776	7.2411608894319	5.2751203841846	0.056577094142648	0.701358406458926	2.55535645014271	0.0181890112826847	0.107849758666897	0.000630459572085438	ascent	2	36.1037067895797
737643.50812037	737643.508142361	0	Jaune_06aout2019_calf_new	21.9598483192076	-0.0398520333203772	1.71486336477778	20.2619254409843	23.5832988947511	1.14537867331946	-1.79591573857802	0.557422697548242	2.08302898469183	-1.88631298225302	-1.64725102553559	0.00565173513230408	2.32844126602543	-0.197634530356663	1.96503767819084	2.03728122597062	2.57632130714092	0.0333414312837842	0.523269612793343	60.0784793253642	-1.51859550174841	4.33130400309309	59.0089300566503	60.4071662031385	0.155551319609594	-25.8158983292398	0.237732759494594	1.76778600525905	33.6359146724479	16.0229385243887	32.4339456390501	9.86737232991164	-0.90246861468485	2.46501412765152	5.17041074929394	11.8274764653328	4.71992058661044	0.0470586159450701	1.22222657182419	3.91491482644165	0.0175490973034919	0.110147819261347	0.000545046912481183	ascent	2	36.1037067895797
737643.508143518	737643.508165509	0	Jaune_06aout2019_calf_new	18.2593414370526	-0.0326711300237323	1.73005807671169	16.5352841375357	19.9597836642915	1.20993201665707	-1.89968012455585	1.02436440704779	3.135361404364	-1.90628972613159	-1.88330710787079	4.4662709320573e-05	2.28148136482908	0.208599634624145	1.8199434569526	2.09313693378923	2.46621750572538	0.0131365602231246	0.49759225339813	59.9189072201768	0.972766284013687	2.8178967512078	59.7743576799431	60.2531481233791	0.0214377883623316	-6.69922577552637	-0.563742445712861	2.03378875780221	13.7802842508778	2.56386313349486	13.1164990438166	5.94296844330348	-0.0773418891434084	1.70320399960055	0.752189248936591	10.7472464510842	10.5658036808898	0.094887202738988	-0.0967143362056516	2.11315369922985	0.0272806349337723	0.162365977258744	0.00171493485656008	ascent	2	36.1037067895797
737643.508166667	737643.508188657	0	Jaune_06aout2019_calf_new	14.427926051056	0.0343792205113828	1.76255708720767	12.8057102568724	16.050426542804	1.05713555045273	-1.79910254687989	0.0728621987171092	1.727142728243	-1.86694627140122	-1.72668112687761	0.00205028617758808	2.05531955093786	-0.00152920859144531	2.36295946618709	1.94628338579193	2.16468648419856	0.00385089227454726	0.362553619999691	60.9345375377847	-0.0607722397552871	1.88663314727471	60.4518300140527	61.3981086273673	0.0830402935359837	-4.27884247254263	-0.303765521147418	1.7471433540701	6.73851795126054	2.48288582648762	2.02426813094234	2.52383931697172	-1.11839114531011	2.96826174240747	0.638356758359587	3.21847409095337	0.657032464276212	0.0540592746156971	0.555508047020476	2.97451503857805	0.0138861125097571	0.116825268583696	0.0006846346546576	ascent	2	36.1037067895797
737643.508189815	737643.508211805	0	Jaune_06aout2019_calf_new	11.032540036483	-0.0714867785584941	1.79692537850497	9.67473874277559	12.3343233144934	0.691571398668694	-1.67042761278123	-0.442214838698414	2.10836017104455	-1.70542244750371	-1.64527051548055	0.000324757863181175	1.90203249221964	1.01813577238776	3.0556930452517	1.81476972957728	2.07626592557078	0.0061390185057139	0.327656008220681	62.4599041944137	0.0667488253043031	1.72688397185354	61.6123274103388	63.3584026635972	0.317637181013459	-8.2132909176619	0.614381087420906	2.1148977103936	8.66389403186407	7.37970803052862	0.170751851495146	1.50460245837485	0.0608261105058745	2.01516576640076	0.0170476701521475	3.11788399566817	0.802941042626305	0.0554856135448892	-0.0482195672003745	1.63581283545441	0.0335234486759297	0.0777673356709798	0.000234231855845037	ascent	2	36.1037067895797
737643.508212963	737643.508234954	0	Jaune_06aout2019_calf_new	7.6136321781977	0.0306415073242045	1.8092850503347	6.17795103378607	9.05511902592226	0.818766172613025	-1.58100403180111	0.0172748106770519	1.64954469605414	-1.63448008177458	-1.52731215583466	0.00127019617520137	1.97986878567933	-0.356864566527347	2.39988487549	1.79886825807841	2.11460735728666	0.00755177886457698	0.162468931800346	64.0863759475503	0.0875211935754615	2.11998181108776	63.6142981240706	64.5884322201449	0.0768276524967534	-2.34173570064506	-0.0500002656907223	1.71228070175948	6.3589474463905	1.49222521678906	6.44729186444777	4.29284181367007	-0.942686150628344	2.91024376212188	3.05226782793583	4.82943534684996	0.277569755836972	0.0557727183235065	0.61947761796412	2.45964578987864	0.0249411127432419	0.103992124016711	0.000480269770126673	ascent	2	36.1037067895797
737643.508236111	737643.508258102	0	Jaune_06aout2019_calf_new	4.60917220560238	0.0664542441112757	1.75808478027196	3.27498897953032	6.01707390683568	0.749675756748987	-1.54234659520483	-0.206466398676017	1.39408675420283	-1.56892975973972	-1.52035772266863	0.000367217246083517	1.7344606738549	0.128131938742527	2.61432445481775	1.67490887230297	1.79375105557034	0.00102940611857816	0.122815506708242	65.0682454683119	-1.2177651311842	4.04071653051261	63.6895929001609	65.5776240068942	0.252000655858833	2.5325779710593	-0.643577123738636	2.19320956245865	1.49933704364657	3.06754951586294	0.239683369354723	1.56575711496766	-0.10778116909726	1.79371157483124	0.0624704826312194	2.9320424143865	0.793431678643444	0.0319985476116508	-0.501339234816291	2.0597027621722	0.0103370037004172	0.0458343112496898	0.000121747235150723	ascent	2	36.1037067895797
737643.508259259	737643.50828125	0	Jaune_06aout2019_calf_new	1.76132874736054	-0.0892088230555986	1.84156814904247	0.286834698664498	3.12854575424921	0.756013676423017	-1.28924340360451	0.621103194804589	2.10134577012482	-1.56197875982768	-0.795986900594286	0.0605954886167869	1.9594227856115	1.37497417836938	3.78450085067682	1.74626332652135	2.6682134080641	0.0714190445279512	0.223894426078198	50.1875643540691	-0.416813485972215	1.90683845357546	31.1702408312814	63.1060364771095	103.666438563282	-2.66825162620176	-0.186503547617354	1.79704061020767	7.24674132791124	1.20613280220792	7.1038926493919	4.49129235644463	-0.484774624970633	1.93364625571083	3.13064011447247	5.29809866687637	0.507306674746984	0.0455324884393648	1.49585374472601	4.41344348465067	0.0144646603710104	0.129203272010232	0.000978188730517713	ascent	2	36.1037067895797
737643.508282407	737643.508304398	0	Jaune_06aout2019_calf_new	0.124096385001046	1.1638887265176	3.34599752624412	-0.0214440661772022	0.551081044555958	0.0281532617414269	-0.0273871705813739	-0.245422300069363	1.7681261749482	-0.720653906491549	0.522549461398358	0.160863999058479	2.12553486208881	0.756659380381057	2.4093071111873	1.72998748817268	2.67350741287484	0.0881156560425152	0.280805761071876	6.68778874244477	0.277695109480108	1.79906395343859	-10.2130773103446	28.6295344061112	155.05793015446	-11.6332205035314	0.6288966140488	2.02644186921829	13.6193114426842	7.77645191068135	3.83603244993736	3.07670825252721	-0.243846665018703	1.58863970370043	0.168711761395626	5.27158773454973	3.14551633636342	0.0926517156917009	-0.0580886626498681	1.70391353923595	0.0193874095979677	0.155842614091898	0.00191409584250347	notdiving	0	0
737643.508305555	737643.508327546	0	Jaune_06aout2019_calf_new	1.11750616620388	-0.0455995666031332	2.18279941926595	0.60163305129095	1.54686499342683	0.0751423271057108	0.565937944029127	-0.846969192025079	2.53463551233592	0.438522109537369	0.626138750732105	0.00343340614586462	1.85625006697913	-0.458342355719143	1.71504340654088	1.67610540517108	2.00749197963702	0.0126155075881717	0.202664724326632	-12.5786010673999	0.637337788640695	2.21406355023564	-13.9617436215427	-9.94943646472358	1.56785234510793	-8.58521650058874	0.345529634130145	1.81033362803822	13.3087544696326	1.9928096866187	13.648196372969	6.37947045976024	-0.735681578331971	2.16446570458863	2.27222185664771	8.3257649920304	4.09264724924779	0.0831905875953264	0.353503452141413	2.10858679102258	0.0281522672776298	0.150379178660771	0.00116775197382247	notdiving	0	0
737643.508328704	737643.508350694	0	Jaune_06aout2019_calf_new	1.77339654917626	0.285538148090711	1.60873194961696	1.62314317850132	1.93991192469904	0.0119498338427516	0.255671393366132	0.572934937969591	2.11136367131064	0.182776392429285	0.373940541045006	0.00357938668658132	2.00142800523348	-0.866189013125915	2.71338447565652	1.82360563257941	2.11987686719183	0.00776909947977797	0.243849347815508	-3.95889763367884	-0.210150855586133	1.83223242434451	-8.21487274420978	-0.391883912121116	6.04719258014917	4.11597307942559	-0.958801034598679	2.58226788170056	0.350333400821271	5.62602734058184	2.94071303141683	3.27366599786759	0.330342517108807	1.73753725085333	0.141704143210085	7.20937429854148	5.40236331635019	0.0565960704172617	-0.411925150479789	2.33155701752429	0.0115625786001642	0.0918452386024114	0.000450791196443357	notdiving	0	0
737643.508351852	737643.508373843	0	Jaune_06aout2019_calf_new	2.23650548448128	-1.06417015764013	2.82692410098792	2.0531854865555	2.3121118309067	0.00748031712643607	0.0609978873529224	-0.432142887251725	1.93329197561459	-0.0933964469258701	0.16586057837627	0.00678403278539242	1.94100477731681	1.21962928701982	3.91544738614828	1.86402797638336	2.068845466725	0.00286934042460859	0.243423884237487	3.95847497720699	0.18072650262081	1.85868559723402	0.634433126954466	7.8303736104396	4.93630238306932	0.710519603838343	0.047842104651908	1.70339178771242	2.86827832611562	4.43054470417485	5.6148599720385	3.99595611729477	-0.647297817506321	2.23624182703194	2.93493592569607	4.54771818856385	0.253083419954446	0.0507535141673766	0.00907992279297796	1.7321399447508	0.0168902266315097	0.0800570391352265	0.000395187630953912	notdiving	0	0
737643.508375	737643.508396991	0	Jaune_06aout2019_calf_new	1.90290673956319	-0.27074420408233	1.82991098445308	1.47980462178568	2.24973751813265	0.0576881334194019	-0.33098851422037	0.132340010153994	1.75717227409878	-0.521238984431542	-0.115970292651423	0.0166407109882573	1.95310579414176	0.430665246236286	2.15848367996462	1.88858342686762	2.04867178926038	0.00217321574746654	0.225024729607323	15.2187596927765	0.172589801491363	1.7802600376805	8.3740546101325	23.1696347014491	21.9470717177686	-4.72624340707715	0.664773749904701	2.30225609691077	5.64148529843929	3.16177191868522	0.55595600671443	1.27810222156892	0.841503253422159	2.35594882523177	0.660104900639836	2.70657286047231	0.450102993514495	0.0500861379033395	0.150435456526993	1.72078738957046	0.0159231193091845	0.0890155008379885	0.000498841551879713	notdiving	0	0
737643.508398148	737643.508420139	0	Jaune_06aout2019_calf_new	1.03433992389051	-0.0209357529838651	1.80759454497876	0.611759225597445	1.46910853226802	0.0664475874554323	-0.555888777505413	1.11436868854451	3.33137530244247	-0.591771885946045	-0.463697808783887	0.00136223709016314	1.67934613268829	0.52447879327188	1.72477217158358	1.52638664493354	1.92727479437583	0.0190732769704191	0.24756105268636	27.9275636242815	-0.831243027973499	2.64452107719423	24.0206334086409	29.7196270754491	2.93798674483666	-7.33012106072738	-0.544582615582061	2.05799609797427	9.9535503208794	5.71797636182306	1.7727939149315	2.31840160213433	0.148321100561154	1.67476166026129	0.836999534327012	4.01229245212319	1.10972988640536	0.0182628526975622	0.672224744289072	2.75640823430953	0.00245762834544895	0.0425085678221735	0.000102447086585023	notdiving	0	0
737643.508421296	737643.508443287	0	Jaune_06aout2019_calf_new	0.0964027464682007	1.37620266539764	3.34567164402479	-0.040585544437283	0.540499401503408	0.0346922743993389	-0.135593354114152	0.0222377984546338	1.71054564540297	-0.439489584790711	0.174314700169318	0.0391303297377732	1.96316672165914	0.134010439925825	1.72420750040609	1.77326321767994	2.1714310603519	0.0161148994887772	0.269708356954977	12.7499380803894	-0.0636394887608544	1.7048852586086	-0.935817401917528	25.6191082334699	73.8534539330307	-13.5420797224654	0.675948965739014	2.04725380851576	15.1712395567055	10.3547795660917	2.61173061924343	2.88274236193359	-0.65201532385216	2.05002822864495	0.200650778404481	4.24676201446493	1.84550057801851	0.0744981036171393	0.792993478755279	3.20911279273014	0.0296919526894678	0.155521363622589	0.00105212767066766	notdiving	0	0
737643.508444444	737643.508466435	0	Jaune_06aout2019_calf_new	0.499170301517972	-0.767560199702812	2.44214933571658	0.0277832146324701	0.745319898370238	0.0496950088407582	0.283730115949399	-0.760764490173288	2.51771637304895	0.19998232897741	0.323227503733734	0.00136948859334283	1.56275648729174	0.632598952392519	2.41632836183989	1.32568671546578	1.98112221258685	0.0375400159959666	0.26874024802562	-7.29393680129656	1.1896029577346	3.16619454141666	-9.12436215265646	-2.11947365051159	4.64722043131497	-4.90972157445671	0.407330174924616	1.88014195927836	14.2222148234521	8.74732720013952	54.9755728465994	13.0611121528489	-0.408304324989832	1.80456791416854	4.69323007935373	18.4657106682126	21.552927918581	0.03218326303714	1.4284747051847	3.9897520984291	0.0127615081503555	0.079513871601778	0.000351998102643828	notdiving	0	0
737643.508467593	737643.508489583	0	Jaune_06aout2019_calf_new	0.703567772296716	0.136398694353952	3.01838153306222	0.668906926617885	0.748835144620751	0.000466121193435183	-0.0363875447491459	0.12064980639133	1.72971551972709	-0.225239688644401	0.174649360182794	0.0167774504013732	1.7565185900886	0.00479513955930183	1.87476636470517	1.5516166391856	1.92908946125549	0.0137422088418441	0.230240130454228	-1.06497865681043	0.0948882508450697	1.7642229796962	-6.60893389730692	4.98772504971742	13.6591201468525	25.1565322943687	-0.700669054891866	2.13936474961345	14.249628961017	30.4697477883621	29.4294631742563	9.42030125978259	-0.0419668076957877	1.53784180658655	0.758372492098147	17.8209095558352	36.0708371090972	0.0769392395693481	0.105036189240942	2.12030108915177	0.0209240016083781	0.147050660330611	0.001509054269911	notdiving	0	0
737643.508490741	737643.508512731	0	Jaune_06aout2019_calf_new	0.446432698040944	-0.284043941966042	1.90225598282738	0.169152470068396	0.680561587073258	0.0222711640034049	-0.250077648668616	1.03918192512305	2.79375576753298	-0.287711177586568	-0.155831037897999	0.00173534989835871	1.5451040671659	0.237662196876602	1.34468373581893	1.36708621393201	1.77167140567476	0.0230273691760121	0.250714252238297	11.7778937959764	-0.487016208251413	1.92137031769246	7.12835926384542	14.6252849246234	6.13266711672856	15.6403602652688	-0.234626896707974	1.76605794509426	0.305945649009572	28.409781552208	86.9028318670613	17.0403545945005	-0.921764441513009	2.50772247667714	8.99715235675152	20.3451303942746	13.7644683790315	0.0616020839372478	1.37974470807049	3.87464004826599	0.00613801016084211	0.181767388376958	0.00240233336328045	notdiving	0	0
737643.508513889	737643.50853588	0	Jaune_06aout2019_calf_new	0.103572690694191	0.678104574517925	2.15477767784048	-0.0448747828659682	0.396322073053838	0.0196474359515519	0.0754904464212094	-0.362043181190736	1.82059365398507	-0.0944997294596958	0.195318499416991	0.00896489383119234	1.88144411550996	0.242559464540298	1.75387111346558	1.47607114743983	2.30966189009274	0.0843649119761907	0.29512226106935	9.67245039225196	-0.370780354441141	1.8276421207853	2.88542316585549	14.4053868631352	14.1684862847962	-16.7543964293493	0.755883550868082	2.25234930628645	21.7373867860834	6.01750761993195	26.7283469252248	8.4635942169003	0.10743565503658	1.60367817931244	0.143182348954827	17.7668836137597	35.4728351420208	0.0497470118649421	0.72778431211791	3.36937323603246	0.0122019306060657	0.100888509621979	0.000550741263414671	notdiving	0	0
737643.508537037	737643.508559028	0	Jaune_06aout2019_calf_new	0.521099488938058	-0.0137394493406954	1.69663317004855	0.45713470549581	0.567882391666748	0.001294736594845	0.159233401882803	-0.46455535863977	1.7804087096251	0.0870273545005695	0.20239218695825	0.00160247732635881	1.45508463284379	1.71360301286502	6.10179253655569	1.36898996938813	1.68912622513607	0.005583607905878	0.353149231215494	-3.91000383799243	0.564058526012258	2.02678616512867	-7.37421299742384	2.02986245991784	9.1932466494054	-14.959031584809	0.206196585025174	1.71240746542479	21.3764369401242	7.03513144476285	22.2511297405471	7.55300460777889	-1.20270906851644	3.28876162149584	3.21491466093353	9.12302064772977	3.13428418808766	0.0399762877465299	0.54518278036896	2.59056121662985	0.00545181883948657	0.0883555885301136	0.000496359524109886	notdiving	0	0
737643.508560185	737643.508582176	0	Jaune_06aout2019_calf_new	0.651676806643994	-0.310005835967144	1.52835684814974	0.556399470739153	0.738722409650205	0.00438382757772043	0.0642425030522388	0.39741356073431	1.79177700312767	0.0535896480828789	0.0801135143808465	8.02011410036725e-05	1.45815200484083	-1.05299227438518	4.09762470761535	1.40007311980717	1.48858131309728	0.000436750640770088	0.311436136621832	-6.95282058188516	0.437161095807809	1.82994728967933	-7.49333818649021	-6.05991926872596	0.231481536939927	-2.4360025041863	-1.09706312016648	2.89612207412514	6.27042772456645	1.05411875659188	2.70453941149457	2.92339641074968	0.549081545366472	1.91142445471417	0.200561778424473	7.21547354344697	5.29596290210111	0.0190736555201561	1.10706006519458	3.29793002044947	0.00737061089676032	0.0431427761913064	9.88265866276795e-05	notdiving	0	0
737643.508583333	737643.508605324	0	Jaune_06aout2019_calf_new	0.76956410320874	0.203137728217277	1.46940764364621	0.75093415407855	0.788443934599099	0.000177662809900356	0.0317439803991396	-0.816457400493454	2.33837622088847	-0.0845145141971737	0.0826459772435611	0.00299939049736695	1.39881687191413	-0.640507853108415	2.13031662891036	1.34454281985103	1.43453600002796	0.000885342880545389	0.249190130230176	-2.96524270513919	0.60489802349022	2.12594807357564	-5.93025221183224	2.12532144080267	6.40080183780544	-3.17080585521191	0.783572840066055	2.19920399518979	3.87395400515198	1.68460261011668	0.533926256301184	1.33161742387108	-0.433191726303345	1.86611822191577	0.0168076287413864	2.12817565029251	0.476376875372041	0.0138112015653695	0.914485324876416	3.28991059984074	0.00575826472633769	0.0285976177240247	3.32864864401707e-05	notdiving	0	0
737643.508606481	737643.508628472	0	Jaune_06aout2019_calf_new	0.668301299511109	-0.838933238973435	2.37411006290038	0.407939241266245	0.797723029090474	0.0178255163427536	-0.246941362541552	0.561530825501234	1.93874193581789	-0.325497730451361	-0.10354167211461	0.00566209894824943	1.4165977846714	-1.04126641216863	3.72826142885145	1.37408482384518	1.43617374480447	0.000248464767215093	0.236152339829721	10.077847403968	-0.312877890316603	1.75899553270839	2.93451925076958	15.2595626298887	16.7277424457022	-1.16056294504424	-0.0529497162838364	1.64043844030086	3.40007055244512	0.955085872324309	2.12654274664769	2.3469042960314	-0.870276920034831	2.78547738062734	1.03961737690234	2.92966740619989	0.311533605822122	0.0127134318324896	-0.128396078360681	2.61697344989891	0.00244128543721463	0.0226227512406193	2.89500769109902e-05	notdiving	0	0
737643.50862963	737643.50865162	0	Jaune_06aout2019_calf_new	0.0398210646115983	1.47019679672477	3.769796564474	-0.0134352648663719	0.239667484919122	0.00712306111780559	-0.112977181976189	0.258193856165831	1.76916082623587	-0.300323621853551	0.126155449533176	0.0193095176246129	1.66974264004686	0.522222335368992	1.7345656482646	1.52141221823509	1.86323529456824	0.0161072577405663	0.234058794563787	9.20922165208217	-0.417342063232479	1.85722620132194	0.165522475989274	15.2145336206345	24.562166289136	-0.783082955895768	-0.600914874800758	2.03907869301353	4.34058482265159	1.15557050376856	3.31819869552216	3.37176645026153	-0.329272364618024	1.78339287696213	0.111227818235081	5.7302428405061	3.44784136942403	0.0525512622991899	-0.00121760764778518	1.79952628715738	0.015181364220725	0.0901692072060346	0.000545092198401968	notdiving	0	0
737643.508652778	737643.508674768	0	Jaune_06aout2019_calf_new	0.412243838171113	-0.183440178832963	2.09846170405664	0.040089246349215	0.763858013148818	0.0470308746477495	0.34480635020686	-0.960254083966012	2.58972318845709	0.210962544691993	0.398182968868931	0.00370231761496998	1.36156352084974	0.972717669361086	2.86077228149345	1.21424815205197	1.6151308140649	0.0146201761582734	0.202429065012098	-10.8324888914017	0.545876119202287	2.0270631395623	-15.2656650443556	-3.51993951580182	14.2528876772402	-10.0051485388537	0.512524710758251	1.9322956669482	12.3355902186714	6.07483507435407	4.34102683047001	3.49337863842214	-0.40757855849449	1.77533707665488	0.273264048425088	5.7937311815197	3.75601978583887	0.0238039510489917	2.06883617270777	6.59965641383521	0.00533633602529093	0.0885479099452751	0.00043307156813226	notdiving	0	0
737643.508675926	737643.508697917	0	Jaune_06aout2019_calf_new	1.05354551772608	-0.212669356066106	1.87880779338311	0.855996321357458	1.19675421304588	0.0103048472312139	0.223413242560456	-0.0521956510403999	1.7247213470661	0.0806161006186469	0.358609542424064	0.00800334640464899	1.47780651954059	-1.27030421062402	3.40456205395624	1.35748731538522	1.52628856909886	0.00261453851398302	0.131183000492627	-17.2795975458091	-0.800910242262329	2.40786407164717	-20.4254125465094	-15.6897765718574	2.161925378352	-7.64211818622251	0.448020308204431	1.9222635915194	12.0854748805996	0.85137642041589	13.0992274861608	6.43018884420435	-0.288185969605847	1.80442818292376	1.96062348491458	9.83260343804588	6.42940434711039	0.0179825101681043	0.679626888847404	3.87857410146492	0.00939751000218468	0.0336063271264141	3.43778413242399e-05	notdiving	0	0
737643.508699074	737643.508721065	0	Jaune_06aout2019_calf_new	1.19561498763544	-4.01850658640537	17.4788721557343	1.17135429474842	1.19817682111059	3.31446120658145e-05	-0.0462823164675507	0.145785206614874	1.84559442802612	-0.14569634186792	0.0662591532072191	0.00425852320020565	1.43368329254187	0.0307199952865558	1.49111481065535	1.36373479916549	1.49854039828998	0.0022047557348548	0.132683675779122	-26.3183525808928	0.516949329894632	1.86046443596	-29.3325861813929	-21.0210638688454	8.08252883163964	9.13856915260502	-0.223076008233294	1.76199741574	0.131883923388697	16.4108691116524	27.5101412978089	8.33124314064868	-0.863998217047435	2.41165682475864	3.83501093033661	10.231612374196	4.35351301334526	0.0151731619034755	0.885537055375343	3.30759043961753	0.00646397467707922	0.0300621241702145	4.35676865224097e-05	notdiving	0	0
737643.508722222	737643.508744213	0	Jaune_06aout2019_calf_new	0.913538225012012	0.0403345331230946	1.88839692738427	0.614891553689452	1.1958775019036	0.029144269734314	-0.238732580573574	0.260663331803576	1.77869810840376	-0.303204873469047	-0.155414511695449	0.0022759174798099	1.43584211503254	0.162936346496431	1.61478342500498	1.23416680558562	1.66192052039471	0.0220145611947588	0.135470644168328	-19.8242550501839	0.402039978119349	1.85783873919562	-28.870103027419	-6.46239411710789	52.9201533156812	15.4286002298189	-0.898418066154712	2.4502538602358	10.4129657217233	17.5513895280604	5.37791142225273	4.35389422648261	-0.0174477376341115	1.57834071808222	0.103816178256172	8.12345323253662	7.33688603682567	0.0302226477006699	0.889796477909389	3.42457802115495	0.00919154072979678	0.0724444076378261	0.000260399120477952	notdiving	0	0
737643.50874537	737643.508767361	0	Jaune_06aout2019_calf_new	0.401271089285728	-1.40858926880758	4.3006321960875	0.0341662541965514	0.548766579237355	0.0177784833853264	-0.263529189579678	0.805733922822734	2.32628172945904	-0.308475652900281	-0.161922073529317	0.0022970595443724	1.44051546147295	1.05013203283894	3.11024091379314	1.24060352270875	1.85715238454634	0.031904500002594	0.206416575817705	6.6789721616655	-0.631343607702891	2.06476446618963	-4.81264422884465	12.6493550038868	33.3933643647286	3.26477149511578	0.490237191368408	1.91890895529679	0.63000040655488	9.60062039846962	11.2404427330415	5.13581553347077	-0.40125874324694	1.7839724538936	0.410102619170439	8.1825692965273	6.93804191029768	0.0465547308839469	0.83388738120296	2.47745185417483	0.014619017256642	0.0959665009960517	0.000657392646156256	notdiving	0	0
[truncated: 17,860 more rows]
[truncated: 2 more columns]
