# Supplementary material for: Characterizing the suckling behavior by video and 3D-accelerometry in humpback whale calves on a breeding ground
Source: PeerJ. 2022 Feb 17;10:e12945. doi: 10.7717/peerj.12945 (PMC8858581; doi:10.7717/peerj.12945)
Supplement: Supplemental Information 9 — Lines correspond to 2 s non-overlapping sliding blocks (windows). The corresponding metadata is provided. [file peerj-10-12945-s009.zip › Supplemental Data S2_revision1/Supplemental_Data_S2_metadata.txt]

%% 'Supplemental_Data_S2.csv': Raw data from CATS cam tags deployed on three 
% humpback whale calves in the Sainte Marie channel, Madagascar used for 
% testing automatic identification of suckling behavior using supervised machine learning.
% Lines correspond to 2 s non-overlapping sliding blocks (windows). 

% Column headers and units :
% Start = Segment start time in serial date numbers format
% Stop = Segment end time in serial date numbers format
% Behavior = nursing/suckling status in binary format
% nc_file = original sensors data file name, which is also the raw deployment id. 
%     'Jaune_14sept2018_calf_new': Calf1, 'Jaune_06aout2019_calf_new': Calf2, 
%     'Orange_09aout2019_calf_new': Calf3 
% Pmean = Mean depth (in m)
% Pskew = Depth skewness
% Pkur = Depth kurtosis
% Pmin	= Minimum depth (in m)
% Pmax	= Maximum depth (in m)
% Pvar	= Depth variance
% DRmean = Mean depth rate (in m/s)
% DRskew = Depth rate skewness
% DRkur = Depth rate kurtosis
% DRmin	= Minimum depth rate(in m/s)
% DRmax	= Maximum depth rate(in m/s)
% DRvar	= Depth rate variance
% smean	= Mean speed (in m/s)
% sskew = Speed skewness
% skur = Speed kurtosis
% smin = Minimum speed (in m/s)
% smax = Maximum speed (in m/s)
% svar = Speed variance
% FSRmean = Mean Fluke Stroke Rate (in Hz)
% gld = Proportion of time the animal spent gliding (i.e. without fluking) (in %), not used
% pitchmean = Mean pitch (in deg)
% pitchskew = Pitch skewness
% pitchkur = Pitch kurtosis
% pitchmin = Minimum pitch (in deg)
% pitchmax = Maximum pitch (in deg)
% pitchvar = Pitch variance
% rollmean = Mean roll (in deg)
% rollskew = Roll skewness
% rollkur = Roll kurtosis
% rollmin = Minimum roll (in deg)
% rollmax = Maximum roll (in deg)
% rollvar = Roll variance
% rollratemean = Mean roll rate (in deg/s)
% rollrateskew = Roll rate skewness
% rollratekur = Roll rate kurtosis
% rollratemin	= Minimum roll rate (in deg/s)
% rollratemax = Maximum roll rate (in deg/s)
% rollratevar = Roll rate variance
% dbamean = Mean Overall Body Dynamic Acceleration (in G)
% dbaskew = Overall Body Dynamic Acceleration skewness
% dbakur = Overall Body Dynamic Acceleration kurtosis
% dbamin = Minimum Overall Body Dynamic Acceleration (in G)
% dbamax = Maximum Overall Body Dynamic Acceleration (in G)
% dbavar = Overall Body Dynamic Acceleration variance
% phase = Activity phase, not used
% dive_id = Unique id of dives/individual, not used
% dive_max = Maximum depth of dive (in m), not used
% dive_dur = Dive duration (in min), not used
% clust = Behavior label
