# Supplementary material for: Characterizing the suckling behavior by video and 3D-accelerometry in humpback whale calves on a breeding ground
Source: PeerJ. 2022 Feb 17;10:e12945. doi: 10.7717/peerj.12945 (PMC8858581; doi:10.7717/peerj.12945)
Supplement: Supplemental Information 11 [file peerj-10-12945-s011.zip]

Archive with 7 entries (6 files):
- Supplemental Code S2_revision1/
- Supplemental Code S2_revision1/filtertravel.m
- Supplemental Code S2_revision1/knnClassifierOpt.m
- Supplemental Code S2_revision1/Main_supervised_ML_tuneandtrain.m
- Supplemental Code S2_revision1/rfClassifierOpt.m
- Supplemental Code S2_revision1/svmClassifierOpt.m
- Supplemental Code S2_revision1/treeClassifierOpt.m
