# Supplementary material for: Characterizing the suckling behavior by video and 3D-accelerometry in humpback whale calves on a breeding ground
Source: PeerJ. 2022 Feb 17;10:e12945. doi: 10.7717/peerj.12945 (PMC8858581; doi:10.7717/peerj.12945)
Supplement: Supplemental Information 11 [file peerj-10-12945-s011.zip › Supplemental Code S2_revision1/filtertravel.m]

function [Calf1] = filtertravel(Calf1)

Calf1.traveling2(1) = NaN;
Calf1.traveling2(end) = NaN;
for z = 2:height(Calf1)-1
   if (Calf1.Start(z)-Calf1.Start(z-1))*60*60*24< 4 && (Calf1.Start(z+1)-Calf1.Start(z))*60*60*24< 4
       Calf1.traveling2(z)= mode(Calf1.traveling(z-1:z+1));   
   elseif (Calf1.Start(z)-Calf1.Start(z-1))*60*60*24 > 4 && (Calf1.Start(z+1)-Calf1.Start(z))*60*60*24 > 4
       Calf1.traveling2(z)=0;
   end
end
end
