# Supplementary material for: Characterizing the suckling behavior by video and 3D-accelerometry in humpback whale calves on a breeding ground
Source: PeerJ. 2022 Feb 17;10:e12945. doi: 10.7717/peerj.12945 (PMC8858581; doi:10.7717/peerj.12945)
Supplement: Supplemental Information 11 [file peerj-10-12945-s011.zip › Supplemental Code S2_revision1/treeClassifierOpt.m]

function [trainedClassifier, validationAccuracy, Results] = treeClassifierOpt(trainingData,iter)
% [trainedClassifier, validationAccuracy] = trainClassifier(trainingData)
% Returns a trained classifier and its accuracy. This code recreates the
% classification model trained in Classification Learner app. Use the
% generated code to automate training the same model with new data, or to
% learn how to programmatically train models.
%
%  Input:
%      trainingData: A table containing the same predictor and response
%       columns as those imported into the app.
%
%  Output:
%      trainedClassifier: A struct containing the trained classifier. The
%       struct contains various fields with information about the trained
%       classifier.
%
%      trainedClassifier.predictFcn: A function to make predictions on new
%       data.
%
%      validationAccuracy: A double containing the accuracy in percent. In
%       the app, the History list displays this overall accuracy score for
%       each model.
%
% Use the code to train the model with new data. To retrain your
% classifier, call the function from the command line with your original
% data or new data as the input argument trainingData.
%
% For example, to retrain a classifier trained with the original data set
% T, enter:
%   [trainedClassifier, validationAccuracy] = trainClassifier(T)
%
% To make predictions with the returned 'trainedClassifier' on new data T2,
% use
%   yfit = trainedClassifier.predictFcn(T2)
%
% T2 must be a table containing at least the same predictor columns as used
% during training. For details, enter:
%   trainedClassifier.HowToPredict

% Auto-generated by MATLAB on 20-Mar-2021 12:35:47


% Extract predictors and response
% This code processes the data into the right shape for training the
% model.
inputTable = trainingData;
predictorNames = {'Pmean','Pskew','Pkur', 'Pmin', 'Pmax', 'Pvar', 'DRmean','DRskew','DRkur', 'DRmin', 'DRmax', 'DRvar',...
    'smean','sskew','skur', 'smin', 'smax', 'svar', 'FSRmean', 'pitchmean','pitchskew','pitchkur', 'pitchmin', 'pitchmax',...
    'pitchvar', 'rollmean','rollskew','rollkur', 'rollmin', 'rollmax', 'rollvar',...
    'rollratemean','rollrateskew','rollratekur', 'rollratemin', 'rollratemax', 'rollratevar',...
    'dbamean','dbaskew','dbakur', 'dbamin', 'dbamax', 'dbavar'};
predictors = inputTable(:, predictorNames);
response = inputTable.clust;
isCategoricalPredictor = [false, false, false, false,false,false,false,false,false,false,false,false,false,false,false,false,false,false,...
    false, false, false, false, false, false, false, false, false, false, false,...
    false, false, false, false, false, false, false, false, false, false, false, false, false, false];

% Train a classifier
% This code specifies all the classifier options and trains the classifier.
[classificationTree, Results] = fitcauto(...
    predictors, ...
    response, ...
    'Learners','tree', ...
    'HyperparameterOptimizationOptions',struct('UseParallel',true,'MaxObjectiveEvaluations', iter),...
     'OptimizeHyperparameters', 'all',...
    'ClassNames', categorical({'nursing'; 'non nursing'}, {'nursing' 'non nursing'}));

% Create the result struct with predict function
predictorExtractionFcn = @(t) t(:, predictorNames);
treePredictFcn = @(x) predict(classificationTree, x);
trainedClassifier.predictFcn = @(x) treePredictFcn(predictorExtractionFcn(x));

% Add additional fields to the result struct
trainedClassifier.RequiredVariables = {'Pmean','Pskew','Pkur', 'Pmin', 'Pmax', 'Pvar', 'DRmean','DRskew','DRkur', 'DRmin', 'DRmax', 'DRvar',...
    'smean','sskew','skur', 'smin', 'smax', 'svar', 'FSRmean', 'pitchmean','pitchskew','pitchkur', 'pitchmin', 'pitchmax',...
    'pitchvar', 'rollmean','rollskew','rollkur', 'rollmin', 'rollmax', 'rollvar',...
    'rollratemean','rollrateskew','rollratekur', 'rollratemin', 'rollratemax', 'rollratevar',...
    'dbamean','dbaskew','dbakur', 'dbamin', 'dbamax', 'dbavar'};
trainedClassifier.ClassificationTree = classificationTree;
trainedClassifier.About = 'This struct is a trained model exported from Classification Learner R2020b.';
trainedClassifier.HowToPredict = sprintf('To make predictions on a new table, T, use: \n  yfit = c.predictFcn(T) \nreplacing ''c'' with the name of the variable that is this struct, e.g. ''trainedModel''. \n \nThe table, T, must contain the variables returned by: \n  c.RequiredVariables \nVariable formats (e.g. matrix/vector, datatype) must match the original training data. \nAdditional variables are ignored. \n \nFor more information, see <a href="matlab:helpview(fullfile(docroot, ''stats'', ''stats.map''), ''appclassification_exportmodeltoworkspace'')">How to predict using an exported model</a>.');

% Extract predictors and response
% This code processes the data into the right shape for training the
% model.
inputTable = trainingData;
predictorNames = {'Pmean','Pskew','Pkur', 'Pmin', 'Pmax', 'Pvar', 'DRmean','DRskew','DRkur', 'DRmin', 'DRmax', 'DRvar',...
    'smean','sskew','skur', 'smin', 'smax', 'svar', 'FSRmean', 'pitchmean','pitchskew','pitchkur', 'pitchmin', 'pitchmax',...
    'pitchvar', 'rollmean','rollskew','rollkur', 'rollmin', 'rollmax', 'rollvar',...
    'rollratemean','rollrateskew','rollratekur', 'rollratemin', 'rollratemax', 'rollratevar',...
    'dbamean','dbaskew','dbakur', 'dbamin', 'dbamax', 'dbavar'};
predictors = inputTable(:, predictorNames);
response = inputTable.clust;
isCategoricalPredictor = [false, false, false, false,false,false,false,false,false,false,false,false,false,false,false,false,false,false,...
    false, false, false, false, false, false, false, false, false, false, false,...
    false, false, false, false, false, false, false, false, false, false, false, false, false, false];

% Compute validation accuracy
[x,~,iteration] = bestPoint(Results,'Criterion','min-visited-mean');
cvError = Results.ObjectiveTrace(iteration);
cvAccuracy = 1 - cvError;
estimatedError = predictObjective(Results,x);
validationAccuracy = 1 - estimatedError;
